# Supplementary material for: Longitudinal monitoring of SARS-CoV-2 spike protein-specific antibody responses in Lower Austria
Source: PLoS One. 2022 Jul 27;17(7):e0271382. doi: 10.1371/journal.pone.0271382 (PMC9328535; doi:10.1371/journal.pone.0271382)
Supplement: S1 Data — (XLSX) [file pone.0271382.s001.xlsx]

## Sheet: Data Dictionary
VARIABLES	NOTES
Subj_ID
t1
t1 & t4
t4
CoV_date_t1	self-reported date of assumed prior Covid-19 infection
Heart_t1	chronic health conditions
Lung_t1
Liver_t1
Diabetes_t1
Cancer_t1
IgG_t1	test values
IgG_pos_t1	test result: 0 = neg, 1 = pos
IgA_t1	test values
IgA_pos_t1	test result: 0 = neg, 1 = pos
ZIP_t1
Sex_t1
Age_t1
Age_categ_t1
Height_t1
Weight _t1
BMI_t1
BMI_categ_t1
Smoker_t1
Alcohol_t1
CoV_before_t1	whether subject believed to have had Covid-19 prior to test time point
CoV_wks_t1	how many weeks prior to test time point
Cov_tested_t1	did subject get tested for Covid-19?
PCR_t1	PCR?
AB_Test_t1	Antibody test (including rapid test)?
AB_result_t1	antibody test result: 0 = neg, 1 = pos (self-reported!)
Cold_t1	whether subject believed to have had cold prior to test time point
Cold_date_t1	if so, when
Cold_days_t1	if so, for how many days?
Cold_diag_t1	if so, who diagnosed? 0 = subject, 1 = physician
cough_t1	self-reported symptoms and dates of symptoms
cough_date_t1
fever_t1
fever_date_t1
rhinitis_t1
rhinitis_date_t1
olfac_gusta_t1
olfac_gusta_date_t1
diarrhea_t1
diarrhea_date_t1
dyspnea_t1
dyspnea_date_t1
Nausea_t1
nausea_date_t1
gastrointestinal_t1	this one we created for comparability with T4 (if needed)
ZIP_t4
Sex_t4
Age_t4
Age_categ_t4
Height_t4
Weight_t4
BMI_t4
BMI_categ_t4
Smoker_t4
Alcohol_t4
CoV_current_t4	whether subject believed to suffer from Covid-19 at time of completing questionnaire
CoV_before _t4	whether subject believed to have had Covid-19 prior to test time point
CoV_wks_t4	how many weeks prior to test time point
CoV_tested_t4	did subject get tested for Covid-19?
PCR_t4	PCR?
PCR_result_t4	PCR test result: 0 = neg, 1 = pos (self-reported!)
AB_Test_t4	Antibody test (including rapid test)?
AB_result_t4	antibody test result: 0 = neg, 1 = pos (self-reported!)
Pos_PCR_antigen_test_t4	confirmed PCR and antibody tests, results (0 = neg, 1 = pos) and dates of testing
Pos_PCR_antigen_test_date_t4
Pos_AB_blood_test_t4
Pos_AB_blood_test_date_t4
Wave_pos_t4	in which wave does positive test result fall?
Vaccine_t4	wether subject was vaccinated prior to T4 (self-report)
Vaccine_1_date_t4	if so, when was first vaccine (self-report)
Vaccine_2_date_t4	if so, when was second vaccine (self-report)
Vaccine_Company_t4
Cold_t4	whether subject believed to have had cold prior to test time point
Cold_diag_t4	if so, when
Cold_date_t4	if so, for how many days?
Cold_days_t4	if so, who diagnosed? 0 = subject, 1 = physician
Dyspnea_t4	self-reported symptoms since onset of pandemic
Fever_t4
Cough_t4
gastrointestinal_t4
rhinitis_t4
olfac_gusta_t4
IgG _t4	test values
IgG_pos_t4	test result: 0 = neg, 1 = pos
IgA_t4	test values
IgA_pos_t4	test result: 0 = neg, 1 = pos
COVGQN (RU/ml)_t4	Quantitative IgG test value
Quant_IgG_pos_t4	Quantitative IgG test result
CoV_date_t4	self-reported date of assumed prior Covid-19 infection
Heart_t4	chronic health conditions
Lung_t4
Liver_t4
Diabetes_t4
Cancer_t4

## Sheet: Final merge
Subj_ID	t1	t1 & t4	t4	Heart_t1	Lung_t1	Liver_t1	Diabetes_t1	Cancer_t1	IgG_t1	IgG_pos_t1	IgA_t1	IgA_pos_t1	Sex_t1	Age_t1	Age_categ_t1	Height_t1	Weight _t1	BMI_t1	BMI_categ_t1	Smoker_t1	Alcohol_t1	CoV_before_t1	CoV_wks_t1	Cov_tested_t1	PCR_t1	AB_Test_t1	AB_result_t1	Cold_t1	Cold_days_t1	Cold_diag_t1	cough_t1	fever_t1	rhinitis_t1	olfac_gusta_t1	diarrhea_t1	dyspnea_t1	Nausea_t1	gastrointestinal_t1	Sex_t4	Age_t4	Age_categ_t4	Height_t4	Weight_t4	BMI_t4	BMI_categ_t4	Smoker_t4	Alcohol_t4	CoV_current_t4	CoV_before _t4
	1	1	1	1	0	0	1	0	9.35	1	1.78	1	0	59	40-64	162	110	41.9143	Obese	0	0	1	10	0	0	0		1			1	0	1	1	1	1	0	1	0	59	40-64	161	108	41.6651	Obese	0	1	0	1
	1	1	1	0	0	0	0	0	5.78	1	1.25	1	0	72	65+	170	80	27.6817	Overweight	0	0	0		0	0	0		0			0	0	0	0	0	0	0	0	0	73	65+	170	80	27.6817	Overweight	0	0	0	1
	1	1	1	0	0	0	0	0	10	1	3.52	1	1	66	65+	185	99	28.9262	Overweight	0	1	1	11	1	1	1	1	0			1	0	0	1	1	1	0	1	1	66	65+	185	100	29.2184	Overweight	0	1	0	1
	1	1	1	1	0	0	0	0	10	1	13	1	1	73	65+	187	93	26.595	Overweight	0	1	1	9	0	0	0		0			0	0	0	0	0	0	0	0	1	74	65+	187	92	26.309	Overweight	0	1	0	1
	1	1	1	1	0	0	0	0	9.78	1	3.74	1	0	69	65+	170	79	27.3356	Overweight	0	1	1	7	0	0	0		1	20	1	1	1	0	0	0	0	0	0	0	69	65+	172	80	27.0416	Overweight	0	1	0	1
	1	1	1	0	0	0	0	0	9.77	1	1.62	1	0	67	65+	164	73	27.1416	Overweight	0	0	1	12	1	0	0		0			0	1	0	1	0	0	1	1	0	67	65+	162	74	28.1969	Overweight	0	0	0	1
	0	0	1																																				0	40	40-64	183	80	23.8884	Normal weight	0	0	0	1
	1	1	1	0	0	0	0	0	3.54	1	1.03	1	1	63	40-64	182	80	24.1517	Normal weight	0	0	2		0	0	0		0			0	0	0	0	0	0	0	0	1	64	40-64	182	80	24.1517	Normal weight	0	1	0
	0	0	1																																				1	40	40-64	179	85	26.5285	Overweight	0	0	0	1
	1	1	1	0	0	0	0	0	4.31	1	0.41	0	0	40	40-64	156	63	25.8876	Overweight	0	1	0	0	0	0	0		0			0	0	1	0	0	0	0	0	0	40	40-64	157	66	26.7759	Overweight	0	0	0	0
	1	1	1	0	0	0	1	0	7.92	1	2.88	1	0	50	40-64	162	61	23.2434	Normal weight	0	1	1	13	0	0	1	1	0			1	1	0	1	0	0	0	0	0	51	40-64	165	60	22.0386	Normal weight	0	1	0	1
	0	0	1																																				1	68	65+	182	95	28.6801	Overweight	0	1	0	1
	0	0	1																																				0	67	65+	155	74	30.8012	Obese	0	1	0	1
	0	0	1																																				0	60	40-64	177	72	22.9819	Normal weight	0	0	0	1
	0	0	1																																				0	57	40-64	165	125	45.9137	Obese	0	0	0	1
	1	1	1	1	0	1	0	0	6.1	1	2.54	1	1	56	40-64	171	72	24.623	Normal weight	0	1	1	15	1	1	1	1	0			0	1	1	1	1	0	1	1	1	56	40-64	171	73	24.9649	Normal weight	0	1	0	1
	1	1	1	0	0	0	0	0	10	1	13	1	1	78	65+	190	90	24.9307	Normal weight	0	1	1	12	1	0	1	1	0			1	1	0	0	1	1	0	1	1	78	65+	190	93	25.7618	Overweight	0	1	0	0
	1	1	1	0	0	0	0	0	5.09	1	0.73	0	1	40	40-64	175	100	32.6531	Obese	0	1	1	15	0	0	0		0			1	1	1	1	0	0	0	0	1	40	40-64	175	100	32.6531	Obese	0	1	0	1
	0	0	1																																				0	60	40-64	163	87	32.7449	Obese	0	0	0	1
	1	0	0	0	0	0	0	0	10	1	2.75	1	0	60	40-64	162	65	24.7676	Normal weight	0	0	1	14	0	0	0		0			0	0	0	1	0	0	0	0
	1	1	1	1	0	0	0	0	4.24	1	1.18	1	1	46	40-64	182	105	31.6991	Obese	0	1	1	13	1	1	1	1	0			1	1	1	1	1	1	0	1	1	47	40-64	182	105	31.6991	Obese	0	1	0	1
	1	1	1	0	0	0	0	0	0.4	0	0.22	0	1	54	40-64	172	92	31.0979	Obese	0	1	2		0	0	0		1	7	0	1	0	0	0	0	0	0	0	1	55	40-64	174	95	31.378	Obese	0	1	0	1
	1	1	1	0	0	0	0	0	0.93	1	0.72	0	0	35	18-39	168	63	22.3214	Normal weight	1	1	1	11	0	0	0		0			0	0	0	1	0	0	0	0	0	36	18-39	168	63	22.3214	Normal weight	1	0	0	0
	1	1	1	0	0	0	0	0	0.28	0	0.89	1	0	22	18-39	178	63	19.8839	Normal weight	0	0	0	0	0	0	0		0			1	1	1	0	1	0	0	1	0	22	18-39	176	65	20.984	Normal weight	0	0	0	1
	0	0	1																																				1	32	18-39	177	69	22.0243	Normal weight	0	0	0	1
	1	0	0	0	0	0	0	0	4.72	1	0.61	0	0	67	65+	162	67	25.5296	Overweight	0	0	1	20	0	0	0		0			0	1	1	1	0	0	0	0
	1	1	1	1	0	0	0	0	1.33	1	0.38	0	1	63	40-64	190	82	22.7147	Normal weight	0	1	1	14	0	0	0		1	7	0	1	1	1	1	1	0	1	1	1	63	40-64	189	82	22.9557	Normal weight		0	0	1
	1	1	1	0	0	0	0	0	0.17	0	0.07	0	0	46	40-64	167	68	24.3824	Normal weight	0	0	2		0	0	0		0			1	1	1	0	0	0	0	0	0	46	40-64	167	69	24.7409	Normal weight	0	0	0	1
	0	0	1																																				0	69	65+	164	55	20.4491	Normal weight	0	1	0	1
	1	1	1	1	0	0	0	0	0.13	0	0.1	0	1	50	40-64	167	96	34.4222	Obese	0	1	2		0	0	0		1	7	1	0	0	1	0	0	0	0	0	1	50	40-64	176	97	31.3146	Obese	0	1	0	1
	1	1	1	1	0	0	0	0	1.2	1	0.78	0	1	51	40-64	183	115	34.3396	Obese	0	1	0	0	0	0	0		0			0	0	0	0	0	0	0	0	1	52	40-64	182	112	33.8123	Obese	0	1	0	0
	1	1	1	1	0	0	0	0	4.56	1	2.18	1	1	54	40-64	180	97	29.9383	Overweight	0	1	1	9	1	1	0		1	7	0	0	1	0	1	0	0	0	0	1	55	40-64	180	99	30.5556	Obese	0	1	0	1
	1	0	0	0	0	0	0	0	0.28	0	0.32	0	1	48	40-64	193	120	32.2156	Obese	0	1	1	8	0	0	0		0			0	0	0	0	0	0	0	0
	0	0	1																																				0	14	0-17	160	53	20.7031	Normal weight	0	0	0	1
	0	0	1																																				0	87	65+	152	61	26.4024	Overweight	0	0	0	1
	1	1	1	0	0	0	0	0	2.85	1	1.21	1	0	55	40-64	168	71	25.1559	Overweight	0	1	1	14	1	1	0		1	7	0	1	0	0	1	0	0	0	0	0	55	40-64	168	75	26.5731	Overweight	0	1	0	1
	1	1	1	0	0	0	0	0	1.05	1	0.62	0	0	61	40-64	160	70	27.3437	Overweight	1	1			0	0	0		0			0	0	1	0	0	0	0	0	0	62	40-64	160	62	24.2187	Normal weight	1	1	0	1
	1	1	1	0	0	0	0	0	0.21	0	0.09	0	0	12	0-17	149	30	13.5129	Underweight	0	0	2		0	0	0		0			1	1	1	0	0	0	0	0	0	12	0-17	152	33	14.2832	Underweight	0	0	0	1
	1	0	0	1	0	0	0	0	1.95	1	0.51	0	0	53	40-64	165	79	29.0174	Overweight	0	0	1	12	1	0	1	1	1	20	1	1	1	0	1	1	1	0	1
	1	0	0	0	0	0	0	0	2.27	1	0.75	0	0	24	18-39	155	71	29.5525	Overweight	0	0	1	12	1	1	1	1	1	20		1	1	1	1	0	0	0	0
	1	1	1	0	0	0	0	0	1.54	1	1.22	1	0	59	40-64	168	73	25.8645	Overweight	1	1	1	13	0	0	0		1	7		0	0	1	1	0	0	0	0	0	59	40-64	168	71	25.1559	Overweight	1	0	0	1
	1	1	1	0	0	0	0	0	5.41	1	1.71	1	0	26	18-39	163	56	21.0772	Normal weight	0	1	0	0	0	0	0		1	7	0	0	0	1	0	0	0	0	0	0	27	18-39	162	58	22.1003	Normal weight	0	1	0	1
	1	1	1	0	0	0	0	0	1.78	1	1.83	1	1	48	40-64	178	75	23.6713	Normal weight	0	1	0	0	0	0	0		0			0	0	1	0	0	0	0	0	1	49	40-64	178	76	23.9869	Normal weight	0	1	0	0
	1	1	1	0	0	0	0	0	2.26	1	1.22	1	1	26	18-39	193	86	23.0879	Normal weight	0	1	1	0.99	0	0	0		1	20	0	1	0	0	0	0	0	0	0	1	27	18-39	193	89	23.8933	Normal weight	0	1	0	1
	0	0	1																																				1	41	40-64	170	85	29.4118	Overweight	0	1	0	1
	1	1	1	1	0	0	0	0	0.16	0	0.08	0	0	44	40-64	162	93	35.4367	Obese	0	1	2		0	0	0		0			0	0	1	0	0	0	0	0	0	45	40-64	160	90	35.1562	Obese	0	1	0	1
	1	1	1	1	0	0	0	0	2.2	1	0.61	0	0	64	40-64	160	68	26.5625	Overweight	0	1	1	14	0	0	1	1	1	4		0	0	1	0	0	0	0	0	0	64	40-64	161	67	25.8478	Overweight	0	1	0	1
	1	1	1	1	0	0	1	0	1.54	1	0.63	0	1	73	65+	168	65	23.03	Normal weight	0	1	2		0	0	0		0			0	0	0	0	0	0	0	0	1	74	65+	168	66	23.3844	Normal weight	0	0	0	1
	1	1	1	0	0	0	0	0	2.24	1	2.3	1	1	80	65+	170	79	27.3356	Overweight	0	1	0	0	0	0	0		1	7	0	0	1	1	0	0	0	0	0	1	81	65+	170	80	27.6817	Overweight	0	1	0
	0	0	1																																				1	53	40-64	178	103	32.5085	Obese	0	1	0	1
	1	1	1	1	0	0	0	0	1.34	1	0.23	0	0	67	65+	164	67	24.9108	Normal weight	0		1	6			1	1	1			0	0	0	0	0	0	0	0	0	68	65+	164	67	24.9108	Normal weight	0	1	0	1
	0	0	1																																				1	64	40-64	178	75	23.6713	Normal weight	0	1	0	1
	0	0	1																																				0	37	18-39	175	115	37.551	Obese	1	0	0	1
	0	0	1																																				1	63	40-64	181	92	28.0822	Overweight	0	1	1	1
	1	1	1	0	0	0	0	0	0.51	0	0.17	0	0	56	40-64	170	69	23.8754	Normal weight	1	1	0		0	0	0		0			0	0	0	0	0	0	0	0	0	57	40-64	173	71	23.7228	Normal weight	0		0	1
	1	0	0	0	0	0	0	0	1.1	1	0.88	1	0	34	18-39	171	69	23.597	Normal weight	0	1	1	11	1	1	0		1	7	0	0	1	1	1	1	0	0	1
	1	0	0	0	0	0	0	1	1.52	1	0.93	1	1	60	40-64	178	75	23.6713	Normal weight	0	1	1	14	0	0	0		0			0	1	0	0	0	0	0	0
	1	1	1	0	0	0	0	0	0.29	0	1.13	1	1	40	40-64	177	80	25.5354	Overweight	0	1	1	12	0	0	0		0			0	0	1	1	0	0	0	0	1	41	40-64	178	85	26.8274	Overweight	0	1	0	0
	1	1	1	0	0	0	0	0	0.39	0	3.07	1	1	34	18-39	176	84	27.1178	Overweight	0	1	2		1	1	0		0			0	0	1	0	0	0	0	0	1	35	18-39	176	85	27.4406	Overweight	0	0	0	0
	1	1	1	1	0	0	0	0	1.89	1	5.18	1	0	76	65+	160	75	29.2969	Overweight	0	0	2		0	0	0		0			0	0	0	1	0	0	0	0	0	77	65+	163	79	29.7339	Overweight	0	0	0
	0	0	1																																				1	71	65+	174	73	24.1115	Normal weight	0	1	0	1
	0	0	1																																				0	60	40-64	164	64	23.7954	Normal weight	0	0
	1	1	1	0	0	0	0	0	0.36	0	2.79	1	1	39	18-39	185	95	27.7575	Overweight	0	1	0	0	0	0	0		0			0	0	1	0	0	0	0	0	1	39	18-39	185	98	28.634	Overweight	0	1	0	0
	1	1	1	0	0	0	0	0	0.86	1	0.85	1	0	55	40-64	168	88	31.1791	Obese	0	1	2		0	0	0		0			0	0	0	0	0	0	0	0	0	56	40-64	168	93	32.9507	Obese	0	1	0	1
	1	1	1	0	0	0	0	0	4.51	1	3.1	1	1	56	40-64	175	72	23.5102	Normal weight	0	1	0	0	1	0	0		0			1	0	1	0	0	0	0	0	1	56	40-64	175	70	22.8571	Normal weight	0	1	0	1
	1	1	1	0	0	0	0	0	0.35	0	0.19	0	0	22	18-39	163	70	26.3465	Overweight	1	1	2		0	0	0		0			0	0	0	0	0	0	0	0	0	22	18-39	162	70	26.6728	Overweight	1	1	0	0
	1	1	1	1	0	0	1	0	0.41	0	2.22	1	1	39	18-39	176	128	41.3223	Obese	0	0	0		0	0	0		0			0	0	0	0	1	0	0	1	1	39	18-39	175	124	40.4898	Obese	0	0	0	0
	1	1	1	0	0	0	0	0	0.32	0	0.85	1	0	60	40-64	165	82	30.1194	Obese	0	1	0	0	0	0	0		0			1	1	0	0	0	0	0	0	0	60	40-64	165	85	31.2213	Obese	0	1	0	1
	1	0	0	0	0	0	0	0	1.24	1	0.52	0	0	16	0-17	163	60	22.5827	Normal weight	0	1	0	0	0	0	0		0			0	0	0	0	0	0	0	0
	1	1	1	0	0	0	0	0	0.65	0	1	1	1	63	40-64	184	94	27.7647	Overweight	0	0	0	0	0	0	0		0			0	0	1	1	0	0	0	0	1	64	40-64	184	95	28.06	Overweight	0	1	0	0
	1	1	1	0	0	0	0	0	0.59	0	1.03	1	1	65	65+	175	72	23.5102	Normal weight	1	1	0		0	0	0		0			0	0	0	0	0	0	0	0	1	65	65+	176	74	23.8895	Normal weight	1	1	0	0
	1	1	1	1	0	0	0	0	2.02	1	0.32	0	1	47	40-64	180	102	31.4815	Obese	0	1	0		0	0	0		0			1	0	0	0	0	0	0	0	1	47	40-64	180	100	30.8642	Obese	0	1	0	1
	1	1	1	0	0	0	0	0	0.36	0	1.16	1	1	53	40-64	178	92	29.0367	Overweight	0	1	0	0	0	0	0		0			0	0	1	0	0	0	0	0	1	53	40-64	178	97	30.6148	Obese	0	1	0	1
	0	0	1																																				1	13	0-17	179	79	24.6559	Normal weight	0	0	0	1
	1	1	1	0	0	0	0	0	0.89	1	0.77	0	1	21	18-39	180	87	26.8519	Overweight	1	1	0	0	0	0	0		0			1	0	1	0	0	0	0	0	1	21	18-39	180	88	27.1605	Overweight	1	1	0	0
	1	1	1	0	0	0	0	0	0.2	0	0.88	1	1	64	40-64	172	97	32.788	Obese	0	1	2		0	0	0		1			0	0	1	0	0	0	0	0	1	65	65+	174	96	31.7083	Obese		1	0	0
	1	1	1		1	0	0	0	0.29	0	1.34	1	1	87	65+	182	100	30.1896	Obese	0	1	0		0	0	0		0			0	0	0	0	0	0	0	0	1	88	65+	182	101	30.4915	Obese	0	1		0
	1	1	1	0	0	0	0	0	0.37	0	0.85	1	1	24	18-39	176	109	35.1885	Obese	0	1	0	0	0	0	0		0			1	0	1	0	1	0	0	1	1	25	18-39	178	115	36.2959	Obese	0	1	0	0
	1	1	1	0	0	0	0	0	1.38	1	2.26	1	1	16	0-17	175	58	18.9388	Normal weight	0	1			1		1	0	0			0	0	0	0	0	0	0	0	1	17	0-17	175	58	18.9388	Normal weight	0	1
	1	1	1	0	0	0	0	0	0.61	0	0.8	0	0	60	40-64	171	59	20.1771	Normal weight	0	1			0	0	0		1	5		0	0	0	0	1	0	0	1	0	61	40-64	171	60	20.5191	Normal weight	0	1
	1	1	1	0	0	0	0	0	1.25	1	1.13	1	1	23	18-39	175	84	27.4286	Overweight	0	0	0	0	0	0	0		0			0	0	0	0	0	0	0	0	1	23	18-39	177	88	28.089	Overweight	0	0	0
	1	1	1	0	0	0	0	0	0.21	0	0.86	1	0	20	18-39	165	100	36.7309	Obese	1	1	2		0	0	0		0			0	0	1	0	0	0	0	0	0	21	18-39	165	100	36.7309	Obese	1	1	0	0
	1	1	1	0	0	0	0	0	0.82	1	0.89	1	0	54	40-64	168	70	24.8016	Normal weight	0	0	0	0	0	0	0		1	6	1	1	0	1	0	0	0	0	0	0	55	40-64	168	72	25.5102	Overweight	0	1	0	0
	1	1	1	0	0	0	0	0	0.81	1	1.43	1	1	18	18-39	182	75	22.6422	Normal weight	0	0	2		0	0	0		0			0	0	0	0	0	0	0	0	1	19	18-39	184	75	22.1526	Normal weight	0	0	0	1
	1	1	1	1	0	0	0	0	0.81	1	0.3	0	1	62	40-64	189	96	26.8749	Overweight	0	1	2		0	0	0		0			1	0	0	0	1	0	0	1	1	62	40-64	189	100	27.9947	Overweight	0	1	0	0
	0	0	1																																				0	33	18-39	165	88	32.3232	Obese	1	1	0	1
	1	0	0	1	0	0	0	0	0.21	0	0.65	0	1	75	65+	167	67	24.0238	Normal weight	0	1	2		0	0	0		0			0	0	0	0	0	0	0	0
	1	0	0	0	0	0	0	0	0.24	0	0.15	0	0	63	40-64	175	69	22.5306	Normal weight	1	0	0	0	1	1	0		0			0	0	0	0	0	0	0	0
	1	0	0	0	0	0	0	0	0.19	0	0.41	0	0	78	65+	161	50	19.2894	Normal weight	0	1	2		0	0	0		0			1	0	0	0	0	0	0	0
	1	0	0	0	0	0	0	0	0.22	0	0.1	0	0	68	65+	169	63	22.0581	Normal weight	0	1	0	0	0	0	0		0			0	0	0	0	0	0	0	0
	1	0	0	0	0	0	0	0	0.26	0	0.35	0	0	89	65+	170	68	23.5294	Normal weight	0	0	2		0	0	0		0			1	1	1	0	1	0	0	1
	1	0	0	1	0	1	0	0	0.23	0	0.28	0	1	73	65+	165	88	32.3232	Obese	0	0	0	0	0	0	0					1	0	1	1	0	1	0	0
	1	0	0	0	0	0	0	0	0.31	0	0.1	0	1	73	65+	175	74	24.1633	Normal weight	1	1	2		0	0	0		0			0	0	0	0	0	0	0	0
	1	0	0	0	0	0	0	0	0.67	0	0.56	0	0	63	40-64	166	75	27.2173	Overweight	0	0	2		0	0	0		1	5	0	1	0	1	0	0	0	0	0
	1	0	0	0	0	0	0	0	0.18	0	0.62	0	1	44	40-64	183	90	26.8745	Overweight	0	1	0	0	1	1	0		0			0	0	0	0	0	0	0	0
	1	0	0						0.37	0	0.52	0	0	61	40-64	164	71	26.398	Overweight	0	0	2		0	0	0		0			0	0	0	0	0	0	0	0
	1	0	0	0	0	0	0	0	0.49	0	0.15	0	0	69	65+	160	88	34.375	Obese	0	1	0	0	0	0	0		0			0	0	0	0	0	0	0	0
	1	0	0	0	0	0	0	0	0.25	0	0.66	0	1	31	18-39	171	140	47.878	Obese	0	0	0	0	0	0	0		0			0	0	0	0	0	0	0	0
	1	0	0	0	0	0	0	0	0.27	0	0.1	0	1	79	65+	162	72	27.4348	Overweight	0	1	0	0	0	0	0		0			0	0	0	0	0	0	0	0
	1	0	0	0	0	0	0	0	0.33	0	0.46	0	0	60	40-64	164	65	24.1672	Normal weight	0	0	0	0	0	0	0		0			0	0	0	0	1	0	0	1
	1	0	0	0	0	0	0	0	0.24	0	0.11	0	0	74	65+	168	80	28.3447	Overweight	0	1	0	0	0	0	0		0			0	0	0	0	0	0	0	0
	1	0	0	0	0	0	0	1	0.27	0	0.12	0	1	72	65+	184	73	21.5619	Normal weight	1	1	0	0	0	0	0		0			0	0	0	0	0	0	0	0
	1	0	0	0	0	0	0	0	0.42	0	0.16	0	1	51	40-64	187	83	23.7353	Normal weight	0	1	0	0	0	0	0		1	6	0	0	0	1	0	0	0	0	0
	1	0	0	0	0	0	0	0	0.31	0	0.29	0	0	55	40-64	166	55	19.9594	Normal weight	0	1	0	0	0	0	0		0			1	1	0	0	0	0	0	0
	1	0	0	0	0	0	0	0	0.45	0	0.49	0	1	79	65+	157	53	21.5019	Normal weight	0	0	0	0	0	0	0		0			0	0	1	0	0	1	0	0
	1	0	0	0	0	0	0	0	6.9	1	2.13	1	0	87	65+	150	61	27.1111	Overweight	0	1	1	13	0	0	0		0			1	0	0	1	1	0	0	1
	1	0	0	0	1	0	0	0	0.55	0	0.19	0	1	62	40-64	174	80	26.4236	Overweight	0	1	0	0	0	0			1	3	0	0	0	0	0	0	0	0	0
	1	0	0	0	0	0	0	0	0.38	0	0.06	0	0	58	40-64	168	74	26.2188	Overweight	0	0	0	0	0	0	0		0			0	0	0	0	0	0	0	0
	1	0	0	0	0	0	0		0.34	0	0.46	0	0	60	40-64	180	70	21.6049	Normal weight		1	2		0	0	0		0			0	0	0	0	0	0	0	0
	1	0	0	0	0	0	0	0	0.21	0	0.59	0	0	69	65+	154	58	24.4561	Normal weight	0	0	2		0	0	0		0			0	0	0	0	0	0	0	0
	1	0	0	1	0	0	0	0	0.22	0	0.45	0	1	70	65+	178	90	28.4055	Overweight	0	1	0	0	0	0	0		0			0	0	0	0	0	0	0	0
	1	0	0	0	0	0	0	0	0.39	0	0.09	0	0	64	40-64	168	71	25.1559	Overweight	0	1	0	0	0	0	0		0			0	0	0	0	0	0	0	0
	1	0	0	0	0	0	0	0	0.22	0	0.57	0	1	26	18-39	172	85	28.7317	Overweight	1	1	2		0	0	0		1	4	0	1	0	1	0	0	0	0	0
	1	0	0	1	0	0	0	0	0.32	0	0.49	0	1	60	40-64	178	126	39.7677	Obese	0	0	2		0	0	0		0			0	0	0	0	0	0	0	0
	1	0	0	1	0	0	0	0	0.3	0	0.49	0	1	73	65+	177	80	25.5354	Overweight	0	0	2		0	0	0		0			0	0	0	0	0	0	0	0
	1	0	0	1	0	0	1	0	0.27	0	0.37	0	0	84	65+	170	92	31.8339	Obese	0	1	2		0	0	0		0			0	0	1	0	0	0	0	0
	1	0	0	0	0	0	0	0	0.26	0	0.38	0	1	62	40-64	165	84	30.854	Obese	0	1	0	0	0	0	0		0			0	0	0	0	0	0	0	0
	1	0	0	0	0	0	0	1	0.31	0	0.21	0	1	69	65+	190	95	26.3158	Overweight	0	1	0	0	0	0	0		0			0	0	0	0	0	0	0	0
	1	0	0	0	0	0	0	0	0.28	0	0.24	0	0	53	40-64	179	74	23.0954	Normal weight	1	0	2		0	0	0		0			0	0	0	0	0	0	0	0
	1	0	0	0	0	0	0	0	0.26	0	1.33	1	0	65	65+	165	85	31.2213	Obese	0	0	0	0	0	0	0		1	8	0	0	0	0	0	0	0	0	0
	1	0	0	1	0	0	1	0	0.22	0	0.51	0	1	81	65+	175	81	26.449	Overweight	0	1	0	0	0	0	0		0			0	0	1	0	0	0	0	0
	1	0	0	0	0	0	0	0	0.25	0	0.3	0	0	32	18-39	180	115	35.4938	Obese	0	1	1	16	0	0	0		1	25	0	1	1	1	1	1	1	1	1
	1	0	0	0	0	0	0	0	0.31	0	0.22	0	0	72	65+	168	75	26.5731	Overweight	0	0	0	0	0	0	0		1	7	0	1	0	0	0	0	0	0	0
	1	0	0	0	0	0	0	0	0.29	0	0.58	0	1	77	65+	170	80	27.6817	Overweight	0	1	2			0	1	0	0			1	0	0	0	1	0	0	1
	1	0	0	0	0	0	0	0	0.28	0	0.18	0	0	77	65+	160	65	25.3906	Overweight	0	0	0	0	0	0	0		0			0	0	0	0	0	0	0	0
	1	0	0	0	0	0	0	0	0.35	0	0.27	0	0	55	40-64	161	68	26.2336	Overweight	0	1	2		0	0	0		0			0	0	0	0	0	0	0	0
	1	0	0	1	0	0	0	0	0.46	0	0.32	0	0	66	65+	168	68	24.093	Normal weight	0	0	2		0	0	0		0			0	0	0	0	0	0	0	0
	1	0	0	1	0	0	0	0	0.32	0	0.21	0	1	82	65+	172	75	25.3515	Overweight	0	1	0	0	0	0	0		0			0	0	0	1	0	0	0	0
	1	0	0	0	0	0	0	0	0.3	0	0.33	0	1	45	40-64	197	98	25.2519	Overweight	0	1	0	0	1	1	0		1	5	0	1	1	1	0	1	0	0	1
	1	0	0	0	0	0	1	0	0.22	0	0.26	0	1	73	65+	175	75	24.4898	Normal weight	0	0	2		0	0	0		1		0	1	0	0	0	0	0	0	0
	1	0	0	0	0	0	0	0	0.29	0	0.17	0	0	59	40-64	167	69	24.7409	Normal weight	0	1	0	0	0	0	0		0			0	0	0	0	0	0	0	0
	1	0	0	0	0	0	0	0	0.26	0	0.17	0	1	63	40-64	185	93	27.1731	Overweight	0	1	2		0	0	0		0			1	1	1	0	0	0	0	0
	1	0	0	0	0	0	0	0	0.53	0	0.18	0	0	39	18-39	168	55	19.487	Normal weight	0	1	0	0	0	0	0		0			0	0	0	0	0	0	0	0
	1	0	0	0	0	0	0	0	0.21	0	0.12	0	1	47	40-64	180	95	29.321	Overweight	0	1	0	0	0	0	0		0			1	0	0	0	0	0	0	0
	1	0	0	0	0	0	0	0	0.28	0	0.36	0	1	47	40-64	197	100	25.7672	Overweight	0	0	0	0	0	0	0		0			0	0	0	0	0	0	0	0
	1	0	0	1	0	0	0	0	0.32	0	0.31	0	0	86	65+	155	62	25.8065	Overweight	0	0	0	0	0	0	0		0			0	0	0	0	0	0	0	0
	1	0	0	1	0	0	0	0	0.37	0	0.21	0	0	61	40-64	155	68	28.3039	Overweight	0	0	0	0	0	0	0		0			0	0	0	0	0	0	0	0
	1	0	0	1	0	0	0	0	0.23	0	0.21	0	0	70	65+	158	63	25.2363	Overweight	0	1	0	0	0	0	0		1	3	0	1	0	0	0	0	0	0	0
	1	0	0	0	0	0	0	0	0.23	0	0.28	0	1	27	18-39	177	77	24.5779	Normal weight	0	1	0	0	0	0	0		1	5	1	1	1	1	0	0	0	0	0
	1	0	0	0	0	0	0	0	0.4	0	0.13	0	0	31	18-39	160	55	21.4844	Normal weight	0	1	2		0	0	0		1	25	0	1	1	0	0	0	1	0	0
	1	0	0	0	0	0	0	0	0.29	0	0.11	0	0	69	65+	160	69	26.9531	Overweight	0	1	2		0	0	0		0			0	0	1	0	0	0	0	0
	1	0	0	0	0	0	0	0	0.54	0	0.31	0	1	67	65+	179	79	24.6559	Normal weight	0	1	2		0	0	0		0			0	0	0	0	0	0	0	0
	1	0	0	1	0	0	0	0	0.31	0	0.56	0	1	62	40-64	170	92	31.8339	Obese	1	1	0	0	0	0	0		1	7	0	1	0	1	0	0	0	0	0
	1	0	0	1	0	0	0	0	0.23	0	0.08	0	0	55	40-64	165	88	32.3232	Obese	0	0	2		0	0	0		1	8	1	1	0	1	0	0	0	0	0
	1	0	0	0	0	0	0	0	0.25	0	0.09	0	0	12	0-17	159	61	24.1288	Normal weight	0	0	2		0	0	0		0			1	0	0	0	0	0	0	0
	1	0	0	0	0	0	0	0	0.57	0	0.79	0	0	39	18-39	160	55	21.4844	Normal weight	0	0	1	14	0	0			1	5	0	0	0	1	1	1	0	0	1
	1	0	0	1	0	0	0	0	0.27	0	0.59	0	0	81	65+	168	75	26.5731	Overweight	0	1	0	0	0	0	0		0			0	0	0	0	0	0	0	0
	1	0	0	0	0	0	0	0	0.28	0	0.15	0	1	77	65+	180	80	24.6914	Normal weight	0	1	0	0	0	0	0		0			0	0	0	0	0	0	0	0
	1	0	0	1	0	0	1	0	0.35	0	0.09	0	0	73	65+	155	70	29.1363	Overweight	0	1	0	0	0	0	0		1	3	0	0	0	1	0	0	0	0	0
	1	0	0	0	0	0	1	0	0.26	0	0.38	0	0	63	40-64	170	67	23.1834	Normal weight	0	1	2		0	0	0		0			0	0	0	0	0	0	0	0
	1	0	0	1	0	0	0	0	0.26	0	0.1	0	1	63	40-64	175	72	23.5102	Normal weight	0	1	2		0	0	0		0			0	1	0	0	0	0	0	0
	1	0	0	0	0	0	0	0	0.3	0	0.08	0	0	30	18-39	168	75	26.5731	Overweight	1	0	2		0	0	0		0			0	1	1	0	1	0	0	1
	1	0	0	0	0	0	0	0	0.27	0	0.52	0	1	70	65+	180	66	20.3704	Normal weight	0	0	0	0	0	0	0		0			0	0	0	0	0	0	0	0
	1	0	0	0	0	0	0	0	0.2	0	0.09	0	0	61	40-64	170	82	28.3737	Overweight	0	0	0	0	0	0	0		0			0	0	1	0	0	0	0	0
	1	0	0	0	0	0	0	0	0.23	0	0.16	0	1	57	40-64	169	65	22.7583	Normal weight	1	1	2		0	0	0		0			1	0	0	0	0	0	0	0
	1	0	0	0	0	0	0	0	0.38	0	0.12	0	1	71	65+	174	90	29.7265	Overweight	0	1	0	0	0	0	0		0			0	0	0	0	0	0	0	0
	1	0	0	0	0	0	0	0	0.32	0	0.07	0	1	15	0-17	181	70	21.3669	Normal weight	0	0	2		0	0			0			1	1	1	0	1	0	1	1
	1	0	0	0	0	0	0	0	0.21	0	0.31	0	0	33	18-39	173	80	26.7299	Overweight	1	0	2		0	0	0		1	14	0	1	0	1	0	0	0	0	0
	1	0	0	0	0	0	0	0	0.24	0	0.12	0	1	45	40-64	182	108	32.6048	Obese	0	1	2		1	1			0			0	1	0	0	0	0	0	0
	1	0	0	0	0	0	0	0	0.47	0	0.47	0	0	71	65+	170	102	35.2941	Obese	0	0	0	0	0	0	0		0			0	0	0	0	0	0	0	0
	1	0	0	1	0	0	0	0	0.21	0	0.16	0	1	56	40-64	176	77	24.858	Normal weight	1	1	2		0	0	0		0			1	1	1	0	0	0	0	0
	1	0	0	0	0	0	0	0	0.26	0	0.15	0	0	82	65+	158	82	32.8473	Obese	0	0	2		0	0	0		0			1	1	1	0	0	0	0	0
	1	0	0	1	0	0	0	0	0.24	0	0.24	0	0	53	40-64	166	95	34.4753	Obese	0	0	2		0	0	0		0			1	0	1	0	0	0	0	0
	1	0	0	0	0	0	0	0	0.4	0	0.16	0	0	49	40-64	172	85	28.7317	Overweight	0	0	0	0	0	0	0		0			0	0	0	0	0	0	0	0
	1	0	0	1	0	0	0	0	0.19	0	0.12	0	0	65	65+	152	46	19.91	Normal weight	0	0	0	0	0	0	0		0			0	0	0	0	0	0	0	0
	1	0	0	0	0	0	0	0	0.23	0	0.16	0	0	59	40-64	162	66	25.1486	Overweight	0	0	2		0	0	0		1	5	0	1	0	1	0	0	0	0	0
	1	0	0	0	0	0	0	0	0.29	0	0.19	0	0	36	18-39	168	60	21.2585	Normal weight	0	1	2		0	0	0		0			0	0	1	0	1	0	1	1
	1	0	0	0	0	0	0	0	0.29	0	0.37	0	1	31	18-39	178	78	24.6181	Normal weight	0	1	0	0	0	0	0		0			0	0	0	0	0	0	0	0
	1	0	0	1	0	0	0	0	0.23	0	0.11	0	0	62	40-64	175	80	26.1224	Overweight	0	0	0	0	0	0	0		0			0	0	0	0	0	0	0	0
	1	0	0	0	0	0	0	0	0.29	0	0.18	0	0	67	65+	162	53	20.1951	Normal weight	0	1	0	0	0	0	0		0			0	0	0	0	0	0	0	0
	1	0	0	1	0	0	1	0	0.23	0	0.23	0	1	83	65+	170	118	40.8304	Obese	0	1	2		0	0	0		1	10	0	1	0	1	0	0	1	0	0
	1	0	0	1	0	0	0	0	0.32	0	0.15	0	0	70	65+	168	80	28.3447	Overweight	0	1	0	0	0	0	0		0			0	0	0	0	0	0	0	0
	1	0	0	0	0	0	0	0	0.32	0	0.15	0	1	49	40-64	171	103	35.2245	Obese	0	1	1	12	0	0	0		0			0	0	0	0	1	0	0	1
	1	0	0	0	0	0	0	0	0.23	0	0.13	0	0	32	18-39	164	59	21.9363	Normal weight	0	1	2		1	1	0		0			0	0	0	1	0	0	0	0
	1	0	0	0	0	0	0	0	0.12	0	0.2	0	1	65	65+	174	72	23.7812	Normal weight		1	2		0	0	0		0			0	0	1	0	0	0	0	0
	1	0	0	0	0	0	0	0	0.29	0	0.1	0	1	35	18-39	184	90	26.5832	Overweight	0	1	2		0	0	0		1			0	1	1	0	0	0	0	0
	1	0	0	0	0	0	0	0	0.23	0	0.07	0	1	19	18-39	175	80	26.1224	Overweight	1	1	1	6	0	0	0		0			1	0	1	0	1	0	1	1
	1	0	0	0	0	0	0		0.37	0	0.29	0	1	38	18-39	182	100	30.1896	Obese	0	1	0	0	0	0	0		0			0	0	0	0	0	0	0	0
	1	0	0	0	0	0	0	0	0.71	0	0.35	0	1	17	0-17	171	68	23.255	Normal weight	0	1	0	0	0	0	0		0			0	0	0	0	0	0	0	0
	1	0	0	0	0	0	0	0	0.27	0	0.19	0	0	47	40-64	163	75	28.2284	Overweight	0	0	2		0	0	0		0			0	0	0	0	0	0	0	0
	1	0	0	0	0	0	0	0	0.31	0	0.08	0	0	38	18-39	165	95	34.8944	Obese	1	0	1	19	0	0	0		1	7	0	1	0	1	0	0	0	0	0
	1	0	0	0	0	0	0	0	0.19	0	0.08	0	1	11	0-17	156	53	21.7784	Normal weight	0	0	0	0	0	0	0		0			0	0	0	0	0	0	0	0
	1	0	0	0	0	0	0	0	0.25	0	0.4	0	1	27	18-39	179	88	27.4648	Overweight	0	1	0	0	1	1	0		1	14	0	1	0	1	0	1	0	0	1
	1	0	0	1	0	0	0	1	0.23	0	0.62	0	0	83	65+	168	56	19.8413	Normal weight	0	0	2		0	0	0		0			0	0	0	0	0	0	0	0
	1	0	0	1	0	0	0	0	0.11	0	0.09	0	1	55	40-64	185	104	30.3871	Obese	0	1	0	0	0	0	0		0			0	0	0	0	0	0	0	0
	1	0	0	0	0	0	0	0	0.22	0	0.28	0	0	58	40-64	171	80	27.3588	Overweight	1	0	0	0	0	0	0		1	5	0	1	0	0	0	0	0	0	0
	1	0	0	1	0	0	0	0	0.29	0	0.13	0	0	60	40-64	170	116	40.1384	Obese	0	0	0	0	0	0	0		1			1	0	0	0	1	0	1	1
	1	0	0	0	0	0	0	0	0.15	0	0.08	0	0	35	18-39	156	59	24.2439	Normal weight	0	1	0	0	0	0	0		0			0	0	1	0	0	0	0	0
	1	0	0	0	0	0	0	0	0.22	0	0.13	0	0	31	18-39	165	95	34.8944	Obese	0	1	2		0	0	0		0			0	0	0	0	0	0	0	0
	1	0	0	0	0	0	0	0	0.44	0	0.26	0	0	53	40-64	170	85	29.4118	Overweight		0	2		0	0	0		0			1	1	0	0	0	0	0	0
	1	0	0	1	0	0	0	0	9.71	1	3.64	1	1	58	40-64	175	109	35.5918	Obese	0	0	1	10	0	0	0		0			0	0	0	1	1	0	0	1
	1	0	0	0	0	0	0	0	0.14	0	0.16	0	0	50	40-64	170	49	16.955	Underweight	1	1	0	0	0	0	0		0			0	0	0	0	0	0	0	0
	1	0	0	0	0	0	0	0	0.17	0	0.16	0	0	54	40-64	175	75	24.4898	Normal weight	0	0	2		0	0	0		0			0	0	0	0	0	0	0	0
	1	0	0	0	0	0	0	0	0.19	0	0.07	0	0	28	18-39	162	53	20.1951	Normal weight	0	1	0	0	0	0	0		0			0	0	0	0	0	0	0	0
	1	0	0	0	0	0	0	0	0.32	0	0.15	0	0	39	18-39	166	90	32.6608	Obese	0	1	1	2	0	0	0		0			0	0	0	0	0	0	0	0
	1	0	0	0	0	0	0	0	0.19	0	0.5	0	1	43	40-64	177	116	37.0264	Obese	1	1	2		0	0	0		0			1	1	1	0	0	0	0	0
	1	0	0	0	0	0	0	0	0.27	0	0.07	0	0	40	40-64	157	89	36.1069	Obese	0	0	0	0	0	0	0		0			0	0	0	0	0	0	0	0
	1	0	0	0	0	0	0	0	0.32	0	0.44	0	0	60	40-64	175	70	22.8571	Normal weight	0	0	2		0	0	0		1	10	1	1	0	0	0	0	0	0	0
	1	0	0	0	0	0	0	0	0.26	0	0.41	0	0	75	65+	162	57	21.7193	Normal weight	1	1	2		0	0	0		0			1	0	0	0	0	0	0	0
	1	0	0	0	0	0	0	0	0.25	0	1.48	1	1	57	40-64	185	99	28.9262	Overweight	0	0	0	0	0	0	0		0			0	0	0	0	0	0	0	0
	1	0	0	0	0	0	0	0	0.22	0	0.66	0	0	38	18-39	162	60	22.8624	Normal weight	0	0	2		0	0	1	0	0			1	1	0	0	1	1	0	1
	1	0	0	1	0	0	0	0	0.3	0	1.85	1	1	86	65+	170	63	21.7993	Normal weight	0	1	0	0	0	0	0		0			0	0	0	0	0	0	0	0
	1	0	0	1	0	0	0	0	0.36	0	0.06	0	1	70	65+	170	61	21.1073	Normal weight	0	0	2		0	0	0		0			1	0	0	0	0	0	0	0
	1	0	0	0	0	0	0	0	0.38	0	0.12	0	1	46	40-64	186	110	31.7956	Obese	0	1	0	0	0	0	0		0			1	0	1	0	0	0	0	0
	1	0	0	0	0	0	0	0	0.61	0	0.32	0	1	57	40-64	180	74	22.8395	Normal weight	0	1	0	0	0	0	0		0			1	1	0	0	0	0	0	0
	1	0	0	0	0	0	0	0	0.39	0	0.17	0	1	67	65+	170	86	29.7578	Overweight	0	1	0	0	0	0	0		0			0	0	0	0	0	0	0	0
	1	0	0	1	0	0	0	0	0.48	0	0.12	0	0	62	40-64	165	97	35.629	Obese	0	1	2		0	0	0		1	14	0	0	1	1	0	0	0	0	0
	1	0	0	0	0	0	0	0	0.26	0	0.68	0	1	64	40-64	196	96	24.9896	Normal weight	0	1	0	0	0	0	0		0			0	0	0	0	0	0	0	0
	1	0	0	1	0	0	1	0	0.24	0	0.12	0	0	79	65+	159	57	22.5466	Normal weight	0	0	0	0	0	0	0		0			0	0	0	0	0	0	0	0
	1	0	0	1	0	0	1	0	0.34	0	0.38	0	0	81	65+	168	75	26.5731	Overweight	0	0	0	0	0	0	0		0			0	0	0	0	1	0	0	1
	1	0	0	0	0	0	0	0	0.18	0	0.46	0	0	51	40-64	169	66	23.1084	Normal weight	0	1	0	0	1	0	0		0			0	0	0	0	0	0	0	0
	1	0	0	0	0	0	0	0	0.22	0	0.14	0	0	45	40-64	175	63	20.5714	Normal weight	0	1	0	0	1	1	0		1			1	1	1	0	0	0	0	0
	1	0	0	1	0	0	0	0	0.2	0	0.57	0	0	79	65+	156	80	32.8731	Obese	1	0	2		0	0	0		0			1	1	1	1	0	0	0	0
	1	0	0	1	0	0	0	0	0.31	0	0.07	0	0	74	65+	150	74	32.8889	Obese	0	0	0	0	0	0	0		0			0	0	0	0	0	0	0	0
	1	0	0	0	0	0	0	0	0.19	0	0.19	0	1	42	40-64	185	100	29.2184	Overweight	0	1	2		0	0	0		0			1	1	1	0	0	0	0	0
	1	0	0	0	0	0	0	1	0.24	0	0.09	0	0	51	40-64	167	98	35.1393	Obese	0	0	2		1	1	0		1			1	0	1	1	0	1	1	1
	1	0	0	0	0	0	0	0	1.25	1	0.39	0	0	30	18-39	173	63	21.0498	Normal weight	0	0	1	0.99	0	0	0		1	9	0	0	0	1	1	0	0	0	0
	1	0	0	0	0	0	0	0	0.4	0	0.18	0	1	60	40-64	180	119	36.7284	Obese	1	1	0	0	1	1	0		1	10	0	1	0	1	0	0	0	0	0
	1	0	0	0	0	0	0	0	0.42	0	0.12	0	1	9	0-17	136	28	15.1384	Underweight	0	0	0	0	0	0	0		0			0	0	1	0	0	0	0	0
	1	0	0	0	0	0	0	0	0.24	0	0.11	0	1	59	40-64	181	85	25.9455	Overweight	0	1	0	0	0	0	0		1		0	1	0	1	0	0	0	0	0
	1	0	0	0	0	1	0	0	0.25	0	0.27	0	0	19	18-39	155	55	22.8928	Normal weight	1	1	2		0	0	0		1	14	0	1	0	1	0	1	1	0	1
	1	0	0	0	0	0	0	0	0.51	0	0.09	0	0	19	18-39	158	58	23.2335	Normal weight	1	1	2		1	1	0		0			0	0	0	0	0	0	0	0
	1	0	0	0	0	0	0	0	0.3	0	0.28	0	0	26	18-39	169	63	22.0581	Normal weight	0	1	2		0	0	0		0			0	1	1	0	0	0	0	0
	1	0	0	0	0	0	0	0	0.08	0	0.08	0	1	24	18-39	183	59	17.6177	Underweight	0	0	0	0	0	0	0		1	4	0	1	0	1	0	1	0	1	1
	1	0	0	0	0	0	0	0	0.3	0	0.5	0	0	31	18-39	171	50	17.0993	Underweight	0	0	0	0	0	0	0		1	10		0	1	1	0	0	0	0	0
	1	0	0	0	0	0	0	0	0.35	0	0.06	0	0	11	0-17	156	54	22.1893	Normal weight	0	0	0	0	0	0	0		0			0	0	0	0	0	0	0	0
	1	0	0	0	0	0	0	0	0.17	0	0.38	0	0	50	40-64	164	74	27.5134	Overweight	0	1	2		0	0	0		0			0	0	0	0	0	0	0	0
	1	0	0	1	0	1	0	0	0.3	0	0.13	0	1	84	65+	175	82	26.7755	Overweight	0	1	0	0	0	0	0		0			0	0	0	0	0	0	0	0
	1	0	0	1	0	0	0	0	0.82	1	0.97	1	1	50	40-64	180	100	30.8642	Obese	0	1	0	0	0	0	0		1	5	1	0	0	1	0	0	0	0	0
	1	0	0	1	0	0	0	0	0.26	0	0.1	0	1	52	40-64	178	76	23.9869	Normal weight	0	1	2		0	0	0		0			0	0	0	0	0	0	0	0
	1	0	0	1	1	0	0	0	0.2	0	0.14	0	0	81	65+	160	65	25.3906	Overweight	0	1	0	0	0	0	0		0			0	0	0	0	0	0	0	0
	1	0	0	0	0	0	0	0	0.42	0	0.63	0	1	45	40-64	178	80	25.2493	Overweight	0	1	2		0	0	0		0			0	0	0	0	0	0	0	0
	1	0	0	0	0	0	0	0	0.3	0	0.1	0	0	48	40-64	168	62	21.9671	Normal weight	0	0	2		0	0	0		0			0	0	0	0	0	0	0	0
	1	0	0	0	0	0	0	0	0.22	0	0.08	0	1	15	0-17	178	70	22.0932	Normal weight	0	1	0	0	0	0	0		0			0	0	0	0	0	0	0	0
	1	0	0	0	0	0	0	0	0.4	0	0.14	0	0	41	40-64	173	100	33.4124	Obese	0	1	0	0	1	1	0		0			0	0	0	1	0	0	0	0
	1	0	0	0	0	0	0	0	0.21	0	0.36	0	0	19	18-39	169	64	22.4082	Normal weight	0	1	0	0	0	0	0		0			0	0	0	0	0	0	0	0
	1	0	0	1	0	0	0	0	0.33	0	0.15	0	0	76	65+	165	78	28.6501	Overweight	0	1	0	0	0	0	0		1	6	0	0	0	1	0	0	0	0	0
	1	0	0	0	0	0	0	1	0.24	0	0.12	0	1	80	65+	173	85	28.4005	Overweight	1	1	0	0	0	0	0		0			0	0	0	0	0	0	0	0
	1	0	0	0	0	0	0	0	0.29	0	0.1	0	1	29	18-39	177	94	30.0041	Obese	1	1	1	13	1	1	0		0			1	0	0	0	0	0	0	0
	1	0	0	0	0	0	0	0	0.17	0	0.83	1	1	82	65+	180	80	24.6914	Normal weight	0	1	0	0	0	0	0		0			0	0	0	0	0	0	0	0
	1	0	0	0	0	0	0	0	0.23	0	0.12	0	0	29	18-39	178	71	22.4088	Normal weight	0	1	0	0	1	0	0		0			0	0	0	0	0	0	0	0
	1	0	0	0	0	0	0	0	0.33	0	0.24	0	0	41	40-64	163	63	23.7118	Normal weight	0	0	2		0	0	0		1			1	0	1	1	0	0	0	0
	1	0	0	0	0	0	0	0	0.46	0	0.52	0	1	17	0-17	185	80	23.3747	Normal weight	0	0	0	0	0	0	0		0			0	0	0	0	0	0	0	0
	1	0	0	1	0	0	1	1	0.26	0	0.37	0	0	73	65+	154	98	41.3223	Obese	0	0	0	0	0	0	0		0			0	0	0	0	0	0	0	0
	1	0	0	1	0	0	1	0	0.25	0	0.2	0	1	78	65+	174	85	28.075	Overweight	0	0	0	0	0	0	0		0			0	0	0	0	0	0	0	0
	1	0	0	0	1	0	0	0	0.24	0	0.25	0	0	49	40-64	168	60	21.2585	Normal weight	1	0	2		1	0	0		1	10	1	1	0	1	0	0	0	0	0
	1	0	0	0	0	0	0	0	0.29	0	0.32	0	1	28	18-39	178	80	25.2493	Overweight	1	0	2		0	0	0		1	7		1	1	1	0	0	0	0	0
	1	0	0	0	0	0	0	0	0.25	0	0.08	0	1	38	18-39	192	90	24.4141	Normal weight		1	2		0	0	0		1			1	0	1	1	1	1	0	1
	1	0	0	0	0	0	0	0	0.19	0	0.14	0	0	51	40-64	160	80	31.25	Obese	1	1	2		1	1	1	0	0			0	0	0	0	0	0	0	0
	1	0	0	0	0	0	0	0	0.62	0	0.58	0	1	14	0-17	170	58	20.0692	Normal weight	0	0	0	0	0	0	0					0	0	0	0	0	0	0	0
	1	0	0	0	0	0	0	0	0.22	0	0.34	0	0	38	18-39	176	65	20.984	Normal weight	0	0	0	0	0	0	0		0			0	0	0	0	0	0	0	0
	1	0	0	1	0	0	0	0	0.5	0	0.22	0	1	74	65+	175	83	27.102	Overweight	0	1	0	0	0	0	0		0			0	0	0	0	1	0	0	1
	1	0	0	1	0	0	0	0	0.29	0	0.1	0	0	72	65+	169	70	24.5089	Normal weight	0	1	0	0	0	0			0			0	0	0	0	1	0	1	1
	1	0	0	0	0	0	0	0	0.25	0	0.09	0	1	13	0-17	172	62	20.9573	Normal weight	0	0	0	0	0	0	0		0			0	0	0	0	0	0	0	0
	1	0	0	0	0	0	0	0	0.24	0	0.15	0	0	55	40-64	168	85	30.1162	Obese	1	1	0	0	0	0	0		0			0	0	0	0	0	0	0	0
	1	0	0	0	0	0	0	0	0.57	0	0.31	0	1	24	18-39	186	77	22.2569	Normal weight	1	0	0	0	0	0			0			0	0	0	0	0	0	0	0
	1	0	0	0	0	0	0	0	0.23	0	0.16	0	1	9	0-17	148	99	45.1972	Obese	0	0	0	0	0	0	0		0			0	0	0	0	0	0	0	0
	1	0	0	0	0	0	0	0	0.3	0	0.13	0	0	57	40-64	160	58	22.6562	Normal weight	0	1	0	0	0	0	0		0			0	0	0	0	0	0	0	0
	1	0	0	1	0	0	1	0	0.5	0	0.24	0	1	47	40-64	183	118	35.2355	Obese	0	0	2		0	0	0		1	4	0	1	0	0	1	1	0	0	1
	1	0	0	0	0	0	0	0	0.12	0	0.09	0	0	45	40-64	170	60	20.7612	Normal weight	0	1	0	0	0	0	0		0			0	1	0	0	0	0	0	0
	1	0	0	0	0	0	0	0	0.46	0	0.27	0	1	49	40-64	171	65	22.2291	Normal weight	0	1	2		0	0	0		1	5		0	0	1	0	0	0	0	0
	1	0	0	0	0	0	0	0	0.32	0	0.21	0	0	48	40-64	172	78	26.3656	Overweight	0	1	0	0	0	0	0		0			1	0	0	0	0	0	0	0
	1	0	0	0	0	0	0	0	0.17	0	0.34	0	1	55	40-64	177	87	27.7698	Overweight	0	1	0	0	0	0	0		0			0	0	1	0	0	0	0	0
	1	0	0	0	0	0	1	0	0.21	0	0.16	0	1	53	40-64	172	65	21.9713	Normal weight	0	1	2		0	0	0		0			0	1	0	0	0	0	0	0
	1	0	0	0	0	0	0	0	0.4	0	0.43	0	1	23	18-39	177	80	25.5354	Overweight	0	1	1	9	0	0	0		1	5	1	1	0	1	0	0	0	0	0
	1	0	0	0	0	0	0	0	0.25	0	0.25	0	0	20	18-39	150	62	27.5556	Overweight	1	0	2		0	0	0		1	10		1	1	1	0	0	0	0	0
	1	0	0	0	0	0	0	0	0.17	0	0.11	0	0	57	40-64	180	90	27.7778	Overweight	0	1	2		0	0	0		0			0	0	0	0	0	0	0	0
	1	0	0	1	1	0	1	0	0.24	0	0.11	0	1	62	40-64	181	119	36.3237	Obese	0	1	1	23	0	0	0		0			1	0	1	0	0	1	0	0
	1	0	0	1	0	0	0	0	0.22	0	0.12	0	0	84	65+	165	74	27.1809	Overweight	0	1	2		0	0	0		0			0	0	0	1	0	0	0	0
	1	0	0	0	0	0	0	0	0.19	0	0.42	0	1	55	40-64	186	87	25.1474	Overweight	0	1	0	0	1	0	0		0			0	0	0	0	0	0	0	0
	1	0	0	0	0	0	0	0	0.29	0	0.53	0	0	39	18-39	163	58	21.83	Normal weight	0	0	0	0	0	0	0		0			0	0	0	0	0	0	0	0
	1	0	0	0	0	0	0	0	0.28	0	0.15	0	1	38	18-39	180	65	20.0617	Normal weight	0	1	2		0	0	0		1	5	1	0	1	1	0	0	0	0	0
	1	0	0	0	0	0	0	0	0.2	0	0.2	0	0	37	18-39	172	80	27.0416	Overweight	0	1	2		0	0	0		1	14		1	0	1	0	1	0	1	1
	1	0	0	0	0	0	0	0	0.18	0	0.14	0	0	61	40-64	171	88	30.0947	Obese	0	1	2		0	0	0		1	17	0	1	0	1	0	0	1	0	0
	1	0	0	0	0	0	0	0	0.35	0	0.09	0	0	80	65+	164	72	26.7698	Overweight	0	0	0	0	0	0	0		0			0	0	0	0	0	0	0	0
	1	0	0	0	0	0	0	0	0.26	0	0.16	0	0	46	40-64	175	64	20.898	Normal weight	0	1	0	0		0	0		0			0	0	0	0	0	0	0	0
	1	0	0	1	0	0	1	0	0.27	0	0.11	0	0	61	40-64	160	78	30.4687	Obese	0	0	0	0	0	0	0		0			1	0	0	0	0	0	0	0
	1	0	0	0	0	0	0	0	0.22	0	0.14	0	1	17	0-17	183	74	22.0968	Normal weight	0	1	0	0	0	0	0		0			0	0	1	0	0	0	0	0
	1	0	0	0	0	0	0	0	0.4	0	0.08	0	0	70	65+	162	64	24.3865	Normal weight	0	1	0	0	0	0	0		1	6	0	1	1	1	0	0	0	0	0
	1	0	0	0	0	0	0	0	10	1	10.8	1	0	36	18-39	160	67	26.1719	Overweight	0	1	1	13	1	0	1	1	1	8		0	1	0	0	1	0	0	1
	1	0	0	0	0	0	0	0	0.26	0	0.15	0	1	21	18-39	179	83	25.9043	Overweight	1	1	2		0	0	0		1	3		1	0	1	0	0	0	1	1
	1	0	0	0	0	0	0	0	9.39	1	8.26	1	1	72	65+	175	92	30.0408	Obese	0	1	1	13	1	1	1	1	0			0	1	0	0	0	0	0	0
	1	0	0	0	0	0	0	0	0.32	0	0.15	0	0	58	40-64	165	65	23.8751	Normal weight	0	1	0	0	0	0	0		0			0	0	0	0	0	0	0	0
	1	0	0	0	0	0	0	0	0.23	0	0.12	0	0	26	18-39	165	59	21.6713	Normal weight	0	1	0	0	0	0	0		0			0	0	0	0	0	0	0	0
	1	0	0	0	0	0	0	0	0.2	0	0.24	0	0	40	40-64	160	54	21.0937	Normal weight	0	1	0	0	0	0	0		1	5		1	1	0	0	1	0	0	1
	1	0	0	0	0	0	0	0	0.79	0	0.82	1	1	20	18-39	186	87	25.1474	Overweight	0	1	2		0	0	0		1	3	0	1	1	1	0	0	0	1	1
	1	0	0	0	0	0	0	0	0.24	0	0.08	0	0	27	18-39	163	49	18.4425	Underweight	1	0	2		0	0	0		0			1	1	0	0	1	0	1	1
	1	0	0	1	0	0	0	0	0.28	0	0.39	0	0	54	40-64	160	59	23.0469	Normal weight	1	0	0	0	0	0	0		1	3		1	0	0	0	0	0	0	0
	1	0	0	0	0	0	0	0	0.16	0	0.63	0	1	44	40-64	189	93	26.0351	Overweight	1	1	1	14	0	0	0		0			1	0	1	0	0	1	0	0
	1	0	0	0	0	0	0		0.39	0	0.74	0	1	30	18-39	180	85	26.2346	Overweight	0	1	0	0	0	0	0		1	14		1	0	1	0	0	0	0	0
	1	0	0	0	0	0	0	1	0.28	0	0.24	0	1	59	40-64	174	63	20.8086	Normal weight	1	0	0	0	0	0	0		0			0	0	0	0	0	0	0	0
	1	0	0	0	0	0	0	0	0.19	0	0.23	0	1	40	40-64	182	99	29.8877	Overweight	1	0	2		0	0	0		0			0	0	0	0	0	0	0	0
	1	0	0	1	0	0	0	0	0.23	0	0.45	0	0	81	65+	165	70	25.7117	Overweight	0	1	2		0	0	0		0			0	0	1	0	0	0	0	0
	1	0	0	0	0	0	0	0	0.34	0	0.22	0	0	47	40-64	166	70	25.4028	Overweight	0	1	0	0	0	0	0		0			0	0	0	0	0	0	0	0
	1	0	0	0	0	0	0	0	0.23	0	0.19	0	1	27	18-39	174	63	20.8086	Normal weight	1	1	1	12	0	0	0		1	7	0	1	0	1	0	0	0	0	0
	1	0	0	0	0	1	0	0	0.35	0	0.29	0	1	20	18-39	170	58	20.0692	Normal weight	0	1	2		0	0	0		0			0	1	0	0	0	0	1	1
	1	0	0	0	0	0	0	0	0.23	0	0.09	0	0	59	40-64	168	70	24.8016	Normal weight	0	1	0	0	0	0	0		0			0	0	1	0	0	0	0	0
	1	0	0	0	0	0	0	0	0.3	0	0.28	0	0	51	40-64	168	73	25.8645	Overweight	0	1	0	0	0	0	0		1	6		1	0	1	0	0	0	0	0
	1	0	0	0	0	0	0	0	0.25	0	0.07	0	0	21	18-39	170	60	20.7612	Normal weight	1	1	2		0	0	0		1	3	0	0	0	1	0	1	0	0	1
	1	0	0	0	0	0	0	0	0.28	0	0.24	0	1	60	40-64	170	90	31.1419	Obese		1	0	0	0	0	0		0			0	0	0	0	0	0	0	0
	1	0	0	1	0	0	0	0	0.18	0	0.08	0	0	61	40-64	175	115	37.551	Obese	1	0	2		0	0	0		0			0	0	0	0	0	0	0	0
	1	0	0	0	0	0	0	0	0.24	0	0.14	0	0	58	40-64	165	98	35.9963	Obese	1	0	0	0	1	1	0		0			0	0	0	0	0	0	0	0
	1	0	0	0	0	0	0	0	8.05	1	2.25	1	0	51	40-64	169	63	22.0581	Normal weight	0	0	0	0	0	0	0		0			0	0	0	0	0	0	0	0
	1	0	0	0	0	0	0	0	1.22	1	0.44	0	1	24	18-39	185	90	26.2966	Overweight	1	1	1	13	0	0	0		0			1	0	1	1	0	0	0	0
	1	0	0	0	0	0	0	0	0.14	0	0.09	0	1	50	40-64	188	98	27.7275	Overweight	0	0	0	0	0	0	0		0			0	0	0	0	0	0	0	0
	1	0	0	0	0	0	0	0	0.42	0	0.4	0	0	36	18-39	168	61	21.6128	Normal weight	0	0	0	0	0	0	0		1	7		0	0	1	0	0	0	0	0
	1	0	0	1	0	0	0	0	0.27	0	0.15	0	0	77	65+	160	67	26.1719	Overweight	0	0	0	0	0	0	0		1	5		1	0	1	0	1	0	1	1
	1	0	0	0	0	0	1	0	0.54	0	0.58	0	1	69	65+	183	96	28.6661	Overweight	0	1	0	0	0	0	0		0			0	1	0	0	0	0	0	0
	1	0	0	1	0	0	0	0	0.35	0	0.16	0	0	57	40-64	165	112	41.1387	Obese	0	0	2		0	0	0		0			0	0	0	0	0	0	0	0
	1	0	0	1	0	0	0		0.25	0	0.28	0	1	34	18-39	178	100	31.5617	Obese	1	1	2		0	0	0		0			0	0	0	0	0	0	0	0
	1	0	0	0	0	0	0	0	1.1	1	4.81	1	1	32	18-39	151	60	26.3146	Overweight	0	1	0	0	0	0	0		0			0	0	0	0	0	0	0	0
	1	0	0	0	0	0	0	0	0.26	0	0.13	0	0	27	18-39	169	67	23.4586	Normal weight	0	1	2		0	0	0		0			1	1	1	0	0	0	0	0
	1	0	0	0	0	0	0	0	0.79	0	0.65	0	1	15	0-17	189	72	20.1562	Normal weight	0	0	0	0	0	0	0		1	5	0	1	0	1	0	0	0	0	0
	1	0	0	0	0	0	1	0	0.3	0	0.11	0	0	75	65+	154	62	26.1427	Overweight	0	1	0	0	0	0	0		1	14		1	0	1	0	0	1	0	0
	1	0	0	0	0	0	0	0	1.46	1	0.92	1	1	21	18-39	163	44	16.5607	Underweight	1	1	0	0	0	0	0		0			0	0	0	0	0	0	0	0
	1	0	0	1	0	0	0	0	0.22	0	0.08	0	1	63	40-64	184	81	23.9249	Normal weight	0	1	0	0	0	0	0		0			0	0	0	0	0	0	0	0
	1	0	0	0	0	0	0	0	0.23	0	0.8	0	1	32	18-39	167	94	33.705	Obese	1	1	0	0	0	0	0		1	5	1	0	0	1	0	0	0	0	0
	1	0	0	0	0	0	0	0	0.29	0	0.13	0	1	59	40-64	188	105	29.708	Overweight	0	1	0	0	0	0	0		0			0	0	0	0	0	0	0	0
	1	0	0	0	0	0	0	0	0.27	0	0.17	0	1	58	40-64	192	112	30.3819	Obese	0	1	0	0	0	0	0		0			0	0	0	0	0	0	0	0
	1	0	0	0	0	0	0	0	0.45	0	0.18	0	0	39	18-39	164	62	23.0518	Normal weight	0	1	0	0	0	0	0		1	7		1	0	0	0	0	0	0	0
	1	0	0	1	0	0	1	0	9.23	1	2.58	1	0	72	65+	150	61	27.1111	Overweight	0	1	1	13	1	0	1	1	0			0	1	0	0	0	0	0	0
	1	0	0	0	0	0	0	0	0.29	0	0.19	0	1	39	18-39	164	62	23.0518	Normal weight	0	1	0	0	1	1	0		1	3		0	0	1	0	0	0	0	0
	1	0	0	0	0	0	0	0	0.21	0	0.32	0	0	48	40-64	168	59	20.9042	Normal weight	0	0	0	0	0	0	0		0			0	0	0	0	0	0	0	0
	1	0	0	1	0	0	0	0	0.64	0	0.48	0	1	63	40-64	184	107	31.6044	Obese	0	1	2		0	0	0		1	2	0	1	0	0	0	0	0	0	0
	1	0	0	0	0	0	0	0	0.19	0	0.16	0	0	63	40-64	158	58	23.2335	Normal weight	0	0	0	0	0	0	0		0			0	0	0	0	0	0	0	0
	1	0	0	0	0	0	1	0	0.22	0	0.19	0	0	32	18-39	170	74	25.6055	Overweight	0	0	2		0	0			1	4	0	0	0	1	0	0	0	0	0
	1	0	0	0	0	0	0	0	0.31	0	0.21	0	1	70	65+	184	90	26.5832	Overweight	0	0	2		0	0	0					0	0	0	0	0	0	0	0
	1	0	0	0	0	0	0	0	0.28	0	0.2	0	1	38	18-39	193	90	24.1617	Normal weight	0	1	0	0	0	0	0		0			0	0	1	0	1	0	0	1
	1	0	0	1	0	0	0	0	0.23	0	0.17	0	0	54	40-64	165	60	22.0386	Normal weight	0	1	0	0	0	0	0		0			0	0	0	0	0	0	0	0
	1	0	0	1	0	0	0	0	0.38	0	0.76	0	1	61	40-64	186	90	26.0146	Overweight	0	1	0	0	0	0	0		0			0	0	0	0	0	0	0	0
	1	0	0	0	0	0	0	0	0.29	0	0.63	0	1	24	18-39	184	96	28.3554	Overweight	1	1	2		1	1	0		0			0	0	0	0	0	0	0	0
	1	0	0	0	0	0	0	0	0.3	0	0.39	0	0	25	18-39	175	79	25.7959	Overweight	0	1	2		0	0	0		0			0	0	0	0	0	0	0	0
	1	0	0	0	0	0	0	0	0.26	0	0.2	0	1	64	40-64	175	70	22.8571	Normal weight	1	1	0	0	0	0	0		0			0	0	0	0	0	0	0	0
	1	0	0	0	0	0	0	0	0.27	0	0.07	0	0	40	40-64	159	55	21.7555	Normal weight	0	0	2		0	0	0		1			0	0	1	0	0	0	0	0
	1	0	0	0	0	0	0	0	0.53	0	0.13	0	1	37	18-39	182	82	24.7555	Normal weight	1	1	0	0	0	0	0		1	3	1	1	1	1	0	0	0	0	0
	1	0	0	0	0	0	0	0	0.56	0	0.71	0	1	73	65+	179	103	32.1463	Obese	0	1	0	0	0	0	0		1	5	0	0	0	0	0	0	0	0	0
	1	0	0	0	0	0	0	0	0.37	0	0.5	0	0	38	18-39	170	80	27.6817	Overweight	0	1	0	0	0	0	0		0			1	1	1	0	0	0	0	0
	1	0	0	0	0	0	0	0	0.32	0	0.05	0	1	85	65+	175	72	23.5102	Normal weight	0	1	0	0	0	0	0		0			0	0	0	0	0	0	0	0
	1	0	0	0	0	0	0	0	0.2	0	0.8	0	1	64	40-64	181	90	27.4717	Overweight	0	1	0	0	1	1	0		0			0	0	0	0	0	0	0	0
	1	0	0	0	0	0	0	0	0.35	0	0.12	0	1	28	18-39	187	89	25.4511	Overweight	0	1	2		0	0	0		0			1	0	0	0	0	1	0	0
	1	0	0						0.18	0	0.59	0	0	88	65+	156	59	24.2439	Normal weight	0	0	0	0	0	0	0		0			0	0	0	0	0	0	0	0
	1	0	0	0	0	0	0	0	0.27	0	0.1	0	1	65	65+	186	98	28.327	Overweight	0	1	0	0	0	0	0		0			0	0	0	0	0	0	0	0
	1	0	0	0	0	0	0	0	0.38	0	0.48	0	1	9	0-17	143	35	17.1158	Underweight	0	0	0	0	0	0	0		0			0	0	0	0	0	0	0	0
	1	0	0	0	0	0	0	0	0.21	0	0.12	0	1	42	40-64	176	77	24.858	Normal weight	1	1	2		0	0	0		0			0	0	0	0	0	0	0	0
	1	0	0	0	0	0	0	0	0.24	0	0.13	0	1	23	18-39	183	107	31.9508	Obese	0	1	0	0	0	0	0		0			0	0	1	0	0	0	0	0
	1	0	0	0	0	0	0	0	0.29	0	0.12	0	0	67	65+	155	54	22.4766	Normal weight	0	1	0	0	0	0	0		1	7	0	0	0	0	0	0	0	0	0
	1	0	0	0	0	0	0	0	0.29	0	0.11	0	0	39	18-39	165	64	23.5078	Normal weight	0	1	0	0	0	0	0		0			0	0	0	0	0	0	0	0
	1	0	0	0	0	0	0	0	0.31	0	0.07	0	0	24	18-39	169	53	18.5568	Normal weight	0	1	0	0	0	0	0		0			0	1	1	0	1	0	0	1
	1	0	0	0	0	0	0	0	0.14	0	0.09	0	1	59	40-64	180	93	28.7037	Overweight	0	1	1	13	0	0	0		0			0	0	1	0	0	0	0	0
	1	0	0	0	0	0	0	0	0.14	0	0.09	0	0	56	40-64	162	60	22.8624	Normal weight	0	1	0	0	0	0	0		0			0	0	0	0	0	0	0	0
	1	0	0	0	0	0	0	0	0.36	0	0.11	0	1	12	0-17	154	45	18.9745	Normal weight	0	0	0	0	0	0	0		0			0	0	0	0	0	0	0	0
	1	0	0	0	0	0	0	0	0.57	0	0.18	0	0	34	18-39	172	75	25.3515	Overweight	0	0	0	0	0	0	0		0			0	0	0	0	0	0	0	0
	1	0	0	0	0	0	0	0	0.22	0	0.6	0	0	39	18-39	169	65	22.7583	Normal weight	0	1	1	14	0	0	0		0			0	0	0	0	0	0	0	0
	1	0	0	0	0	0	0	0	0.56	0	0.24	0	0	44	40-64	168	108	38.2653	Obese	0	1	0	0	0	0	0		0			1	0	0	0	0	0	0	0
	1	0	0	0	0	0	0	0	0.24	0	0.32	0	0	26	18-39	171	70	23.939	Normal weight	0	1	1	10	0	0	0		0			1	1	0	0	1	1	0	1
	1	0	0	1	0	0	0	0	0.25	0	0.41	0	0	57	40-64	160	87	33.9844	Obese	0	0	2		0	0	0		0			0	0	0	0	0	0	0	0
	1	0	0	0	0	0	0	0	0.31	0	0.41	0	0	25	18-39	159	54	21.3599	Normal weight	0	1	0	0	0	0	0		0			0	0	1	0	0	0	0	0
	1	0	0	0	0	0	0	0	0.38	0	0.22	0	0	57	40-64	169	65	22.7583	Normal weight	0	1	0	0	0	0	0		0			0	0	0	0	0	0	0	0
	1	0	0	0	0	0	0		0.16	0	0.06	0	1	11	0-17	150	48	21.3333	Normal weight	0	0	2		0	0	0		0			0	0	0	0	0	0	0	0
	1	0	0	0	0	0	0	0	0.24	0	0.32	0	1	62	40-64	183	95	28.3675	Overweight	0	1	0	0	0	0	0		0			1	0	1	0	1	1	0	1
	1	0	0	0	0	0	0	0	0.24	0	0.19	0	0	25	18-39	169	67	23.4586	Normal weight	1	1	2		0	0	0		0			0	0	0	0	1	0	1	1
	1	0	0	1	0	0	0	0	0.25	0	0.09	0	1	62	40-64	175	90	29.3878	Overweight	1	0	2		0	0	0		0			0	0	0	0	0	0	0	0
	1	0	0	0	0	0	0	0	8.22	1	2.7	1	0	29	18-39	152	58	25.1039	Overweight	0	0	1	13	0	0	0		0			1	0	1	1	0	0	0	0
	1	0	0						0.23	0	0.12	0	1	22	18-39	182	79	23.8498	Normal weight	0	1				0						0	0	0	0	0	0	0	0
	1	0	0	0	0	0	0	0	0.24	0	0.1	0	1	51	40-64	185	80	23.3747	Normal weight	0	1	0	0	0	0	1	0				0	0	0	0	0	0	0	0
	1	1	1	1	0	0	0	0	0.25	0	0.17	0	1	70	65+	172	84	28.3937	Overweight	0	1	2		0	0	0		0			0	0	0	0	0	0	0	0	1	71	65+	172	85	28.7317	Overweight	0	1	0	0
	1	1	1	0	0	0	0	0	0.2	0	0.8	0	0	65	65+	166	57	20.6852	Normal weight	0	1	2		0	0	0		0			0	0	0	0	0	0	0	0	0	65	65+	166	56	20.3223	Normal weight	0	0	0	0
	1	1	1	1	1	0	0	0	0.25	0	0.6	0	1	79	65+	180	83	25.6173	Overweight	0	1	0		0	0	0		0			0	0	0	0	0	0	0	0	1	80	65+	180	84	25.9259	Overweight	0	0	0	0
	1	1	1	1	0	0	0	0	0.79	0	0.43	0	0	75	65+	166	74	26.8544	Overweight	0	0	0	0	0	0	0		0			0	0	0	0	0	0	0	0	0	76	65+	166	74	26.8544	Overweight	0	0	0	0
	1	1	1	0	0	0		0	0.35	0	0.63	0	0	59	40-64	162	82	31.2452	Obese	0	1	0		0		0		0			0	0	0	0	0	0	0	0	0	60	40-64	167	85	30.478	Obese	0	0	0	0
	1	1	1	0	0	0	0	0	0.36	0	0.08	0	0	55	40-64	157	48	19.4734	Normal weight	0	1	0	0	1	1	1	0	0			0	0	0	0	0	0	0	0	0	55	40-64	158	47	18.8271	Normal weight	0	1	0	0
	1	1	1	0	0	0	0	0	0.22	0	0.42	0	1	70	65+	175	70	22.8571	Normal weight	1	1	0	0	0	0	0		1	7	0	1	0	1	0	0	0	0	0	1	70	65+	175	70	22.8571	Normal weight	1	1	0	0
	1	1	1	0	0	0	0	0	0.22	0	0.23	0	0	45	40-64	172	80	27.0416	Overweight	0	1	0	0	0	0			0			0	0	0	0	0	0	0	0	0	46	40-64	172	80	27.0416	Overweight	0	0	0	0
	1	1	1	0	0	0	0	0	0.25	0	0.58	0	0	65	65+	165	59	21.6713	Normal weight	1	1	0	0	0	0	0		0			1	0	1	0	0	0	0	0	0	66	65+	164	60	22.3081	Normal weight	1	1	0	0
	1	1	1	0	0	0	0	0	0.37	0	0.1	0	1	60	40-64	176	80	25.8264	Overweight	0	1	2		0	0	0		1	7		0	0	0	0	0	0	0	0	1	61	40-64	176	80	25.8264	Overweight	0	1	0	0
	1	1	1	0	0	0	0	0	0.22	0	0.09	0	0	35	18-39	168	90	31.8878	Obese	1	1	0	0	0	0	0		1	3	0	0	0	1	0	0	0	0	0	0	36	18-39	168	90	31.8878	Obese	1	1	0	1
	1	1	1	0	0	0	0	0	0.3	0	0.25	0	1	37	18-39	184	75	22.1526	Normal weight	1	1	0	0	0	0	0		1	6	0	0	0	1	0	0	0	0	0	1	38	18-39	184	76	22.448	Normal weight	1	1	0	0
	1	1	1	0	0	0	0	0	0.21	0	0.12	0	0	11	0-17	160	55	21.4844	Normal weight	0	0	0	0	0	0			0			0	0	0	0	0	0	0	0	0	11	0-17	160	55	21.4844	Normal weight	0	0	0	0
	1	1	1	0	0	0	0	0	0.18	0	0.19	0	0	50	40-64	167	69	24.7409	Normal weight	1	0	0	0	1	0	0		0			1	0	1	0	0	0	0	0	0	51	40-64	167	67	24.0238	Normal weight	1	1	0	0
	1	1	1	0	0	0	0	0	0.24	0	0.17	0	0	66	65+	166	66	23.9512	Normal weight	0	1	0	0	0	0	0		1	3	0	0	0	1	0	0	0	0	0	0	66	65+	166	70	25.4028	Overweight	0		0	0
	1	1	1	0	0	0	0	0	0.3	0	0.49	0	0	44	40-64	168	79	27.9904	Overweight	0	1	0	0	0	0	0		1	30	1	1	0	0	0	0	0	1	1	0	45	40-64	168	79	27.9904	Overweight	0	0	0	0
	1	1	1	0	0	0	0	0	0.23	0	0.11	0	0	51	40-64	168	65	23.03	Normal weight	0	0	2		0	0	0		0			0	0	0	0	0	0	0	0	0	52	40-64	168	64	22.6757	Normal weight	0	0	0	0
	1	1	1	0	0	0	0	0	0.35	0	0.12	0	0	62	40-64	155	70	29.1363	Overweight	0	1	2		0	0			0			0	0	0	0	0	0	0	0	0	63	40-64	155	64	26.6389	Overweight	0	1	0	0
	1	1	1	0	0	0	0	0	0.27	0	0.25	0	0	85	65+	159	60	23.7332	Normal weight	0	1	2		0	0	0		1	3	0	0	0	0	0	0	0	0	0	0	86	65+	157	55	22.3133	Normal weight	0	1	0	0
	1	1	1	0	0	0	0	0	0.15	0	0.38	0	0	51	40-64	168	68	24.093	Normal weight	0	1	2		0	0	0		1	20	1	1	1	1	0	0	0	1	1	0	52	40-64	168	70	24.8016	Normal weight	0	1	0	0
	1	1	1	0	0	0	0	0	0.2	0	0.39	0	0	49	40-64	160	47	18.3594	Underweight	1	0	0	0	0	0	1	0	0			0	0	0	0	0	0	0	0	0	50	40-64	160	47	18.3594	Underweight	1	0	0	0
	1	1	1	0	0	0	0	0	0.15	0	0.53	0	1	69	65+	176	79	25.5036	Overweight	0	1			0	0	0		0			0	0	0	0	0	0	0	0	1	69	65+	176	79	25.5036	Overweight	0	1
	1	1	1	0	0	0	0	0	0.34	0	0.36	0	1	68	65+	176	80	25.8264	Overweight	0	1	2		0	0	0		0			0	0	0	0	0	0	0	0	1	69	65+	176	81	26.1493	Overweight	0	1	0	0
	1	1	1	0	0	0	0	0	0.2	0	0.46	0	1	87	65+	178	75	23.6713	Normal weight	0	1	2		0	0	0		0			0	0	0	0	0	0	0	0	1	88	65+	178	79	24.9337	Normal weight	0	1	0	0
	1	1	1	1	0	0	0	0	0.18	0	0.38	0	0	86	65+	165	75	27.5482	Overweight	0	1	0		0		0		1	21		1	0	1	0	0	0	0	0	0	86	65+	164	75	27.8852	Overweight	0	0		0
	1	1	1	0	0	0	0	0	0.19	0	0.43	0	0	66	65+	151	56	24.5603	Normal weight	0	1	0	0	0	0	0		0			1	0	1	0	0	0	0	0	0	66	65+	151	55	24.1217	Normal weight	0	1	0
	1	1	1	1	0	0	0	1	0.21	0	0.1	0	0	66	65+	168	93	32.9507	Obese	0	1			0		0		0			0	0	0	0	0	0	0	0	0	66	65+	167	90	32.2708	Obese	0	0	0	0
	1	1	1	1	0	0	0	0	0.18	0	0.14	0	0	67	65+	158	69	27.6398	Overweight	0	1	2		0	0	0		0			0	0	0	0	0	0	0	0	0	67	65+	153	65	27.7671	Overweight	0	1	0	0
	1	1	1	0	0	0	0	0	0.29	0	0.61	0	0	71	65+	150	64	28.4444	Overweight	0	1	2		0	0	0		0			1	0	1	0	0	0	0	0	1	72	65+	150	65	28.8889	Overweight	0	1	0	0
	1	1	1	0	0	0	0	0	0.2	0	0.46	0	0	75	65+	167	60	21.5139	Normal weight	0	1	0	0	0	0	0		1	8	0	0	0	0	0	0	0	0	0	0	76	65+	167	62	22.231	Normal weight	0	0	0	0
	1	1	1	0	0	0	0	0	0.18	0	0.12	0	0	66	65+	163	65	24.4646	Normal weight	0	1	2		0	0	0		0			0	0	0	0	0	0	0	0	0	67	65+	163	65	24.4646	Normal weight	0	0	0	0
	1	1	1	0	0	0	0	0	0.34	0	0.2	0	1	74	65+	175	88	28.7347	Overweight	0	1	0	0	0	0	0		0			1	0	1	1	0	0	0	0	1	75	65+	175	89	29.0612	Overweight	0	0	0
	1	1	1	0	0	0	0	0	0.25	0	0.48	0	0	74	65+	170	73	25.2595	Overweight	1	0	2		0	0	0		1			1	0	0	0	0	0	0	0	0	74	65+	170	74	25.6055	Overweight	1	1	0	0
	1	1	1	0	0	0	0	0	0.34	0	0.09	0	0	41	40-64	178	82	25.8806	Overweight	0	1	2		0	0	0		1	7	0	1	1	1	0	0	0	0	0	0	42	40-64	178	80	25.2493	Overweight	0	0	0	0
	1	1	1	0	0	0	0	0	0.26	0	0.14	0	1	63	40-64	175	69	22.5306	Normal weight	0	1	0	0	1	1	0		0			0	0	0	0	0	0	0	0	1	64	40-64	176	71	22.921	Normal weight	0	1	0	0
	1	1	1	0	0	0	0	0	0.31	0	0.14	0	0	60	40-64	165	65	23.8751	Normal weight	1	1	0	0	0	0	0		0			0	0	0	0	0	0	0	0	0	61	40-64	165	66	24.2424	Normal weight	1	1	0	0
	1	1	1	0	0	0	0	0	0.36	0	0.12	0	0	29	18-39	161	53	20.4467	Normal weight	0	1	0	0	0	0	0		0			1	0	0	0	0	1	0	0	0	29	18-39	161	53	20.4467	Normal weight	0	1	0	0
	1	1	1	1	0	0	0	0	0.26	0	0.33	0	0	79	65+	156	63	25.8876	Overweight	1	0	0	0	0	0	0		0			0	0	0	0	0	0	0	0	0	79	65+	153	64	27.3399	Overweight	1	0	0	0
	1	1	1	1	0	0	0	1	0.52	0	0.17	0	1	85	65+	180	95	29.321	Overweight	0	1	0	0	0	0	0		0			0	0	1	0	0	0	0	0	1	85	65+	180	95	29.321	Overweight	0	1	0	0
	1	1	1	0	0	0	0	0	0.21	0	0.14	0	0	60	40-64	178	100	31.5617	Obese	1	0	0	0	0	0	0		0			1	0	0	0	0	0	0	0	0	61	40-64	178	100	31.5617	Obese	1	1	0	0
	1	1	1	0	0	0	0	0	0.3	0	0.08	0	0	34	18-39	164	50	18.5901	Normal weight	0	0	2		0	0	0		1	10	0	0	0	1	0	1	0	1	1	0	35	18-39	164	46	17.1029	Underweight	0	0	0	0
	1	1	1	0	0	0	0	0	0.23	0	0.35	0	1	55	40-64	198	112	28.5685	Overweight	0	1	0	0	0	0	0		1			1	0	1	0	0	0	0	0	1	55	40-64	198	106	27.0381	Overweight	0	0	0	0
	1	1	1	0	0	0	0	0	0.35	0	0.16	0	0	35	18-39	168	58	20.5499	Normal weight	0	0	0	0	0	0	0		1	14	0	0	0	1	1	0	0	0	0	0	36	18-39	168	60	21.2585	Normal weight	0	0	0	1
	1	1	1	0	0	0	0	0	0.24	0	0.26	0	0	25	18-39	168	56	19.8413	Normal weight	0	0	0	0	0	0			0			0	0	0	0	0	0	0	0	0	26	18-39	168	58	20.5499	Normal weight	0	0	0	1
	1	1	1	0	0	0	0	0	0.18	0	0.45	0	0	36	18-39	170	70	24.2215	Normal weight	1	1	0	0	0	0	0		0			0	0	0	0	0	0	0	0	0	36	18-39	168	63	22.3214	Normal weight	0	1	0	0
	1	1	1	0	0	0	0	0	0.27	0	0.1	0	0	22	18-39	156	51	20.9566	Normal weight	0	1	0	0	0	0	0		1	10	0	1	0	1	0	0	0	0	0	0	23	18-39	156	51	20.9566	Normal weight	0	0	0	0
	1	1	1	0	0	0	0	0	0.22	0	0.17	0	0	22	18-39	165	63	23.1405	Normal weight	1	1	2		0	0	0		0			0	0	1	0	0	0	0	0	0	23	18-39	165	65	23.8751	Normal weight	0	1	0	0
	1	1	1	0	0	0	0	0	0.22	0	0.16	0	0	67	65+	160	90	35.1562	Obese	1	1	2		0	0	0		0			0	0	0	0	0	0	0	0	0	68	65+	160	95	37.1094	Obese	1	1	0	0
	1	1	1	0	0	0	0	0	0.26	0	0.19	0	0	69	65+	160	55	21.4844	Normal weight	1	1	0	0	0	0	0		0			0	0	0	0	0	0	0	0	0	69	65+	160	55	21.4844	Normal weight	1	1	0	0
	1	1	1	0	0	0	0	0	0.27	0	0.15	0	0	21	18-39	170	58	20.0692	Normal weight	0	1	0	0	0	0	0		0			0	0	0	0	0	0	0	0	0	21	18-39	170	56	19.3772	Normal weight	0	1	0	0
	1	1	1	0	0	0	0	0	0.27	0	0.11	0	0	50	40-64	165	68	24.977	Normal weight	0	1	0	0	0	0	0		0			0	0	0	0	0	0	0	0	0	51	40-64	165	68	24.977	Normal weight	0	1	0	0
	1	1	1	0	0	0	0	0	0.39	0	0.67	0	1	38	18-39	176	65	20.984	Normal weight		1	0	0	0	0	0		1	20	1	0	0	1	0	0	0	0	0	1	39	18-39	178	68	21.4619	Normal weight	0	1	0	0
	1	1	1	1	0	0	0	0	0.44	0	0.3	0	1	38	18-39	183	98	29.2633	Overweight	0	1	0	0	0	0	0		0			0	0	0	0	0	0	0	0	1	38	18-39	183	98	29.2633	Overweight	0	0	0	0
	1	1	1	0	0	0	0	0	0.96	1	0.8	0	1	32	18-39	177	82	26.1738	Overweight	0	1	0	0	0	0	0		1	10		1	0	1	0	0	0	0	0	1	33	18-39	177	80	25.5354	Overweight	0	0	0	1
	1	1	1	0	0	0	0	0	0.3	0	0.21	0	1	62	40-64	185	94	27.4653	Overweight	0	0	0	0	0	0	0		0			0	0	0	0	0	0	0	0	1	62	40-64	185	94	27.4653	Overweight	1		0	0
	1	1	1	1	0	0	0	0	0.43	0	0.49	0	0	52	40-64	170	65	22.4913	Normal weight	0	1	2		0	0	1	0	0			0	0	0	0	0	0	0	0	0	52	40-64	168	64	22.6757	Normal weight	0	1	0	0
	1	1	1	0	0	0	0	0	0.28	0	0.12	0	0	30	18-39	173	85	28.4005	Overweight	0	1	2		0	0	0		0			1	0	1	0	0	0	0	0	0	30	18-39	175	85	27.7551	Overweight	0	1	0	0
	1	1	1	0	0	0	0	0	0.22	0	0.1	0	0	55	40-64	166	62	22.4996	Normal weight	0	0	2		0	0	0		0			0	0	0	0	0	1	0	0	0	56	40-64	165	62	22.7732	Normal weight	0	0	0	0
	1	1	1	0	1	0	0	0	0.43	0	0.13	0	0	80	65+	158	93	37.2536	Obese	0	0	0	0	0	0	0		1	7	0	0	1	1	0	0	0	0	0	0	81	65+	159	95	37.5776	Obese	0	0	0	0
	1	1	1	0	0	0	0	0	0.23	0	0.22	0	0	50	40-64	158	62	24.8358	Normal weight	0	1	0	0	0	0	0		0			0	0	0	0	0	0	0	0	0	51	40-64	158	62	24.8358	Normal weight	0		0	1
	1	1	1	0	0	0	0	0	0.18	0	0.07	0	1	13	0-17	155	45	18.7305	Normal weight	0	0	0	0	0	0	0		0			1	1	0	0	0	0	0	0	1	13	0-17	160	51	19.9219	Normal weight	0	0	0	1
	1	1	1	0	0	0	0	0	0.22	0	0.12	0	1	48	40-64	180	84	25.9259	Overweight	0	1	0	0	0	0	0		0			0	0	0	0	1	0	0	1	1	49	40-64	180	86	26.5432	Overweight	0	1	0	0
	1	1	1	1	0	0	1	0	0.22	0	0.21	0	1	71	65+	170	101	34.9481	Obese	0	0	0	0	0	0	0		0			0	0	0	0	0	0	0	0	1	72	65+	170	97	33.564	Obese	0	1	0	0
	1	1	1	1	0	0	0	0	0.27	0	0.14	0	0	57	40-64	170	77	26.6436	Overweight	0	1	0	0	0	0	0		0			0	0	0	0	0	0	0	0	0	57	40-64	170	75	25.9516	Overweight	0	1	0	0
	1	1	1	0	0	0	0	0	0.26	0	0.14	0	0	42	40-64	165	105	38.5675	Obese	0	1	0	0	0	0	0		0			0	0	0	0	0	0	0	0	0	42	40-64	165	105	38.5675	Obese	0	1	0	0
	1	1	1	0	0	0	0	0	0.37	0	0.2	0	0	49	40-64	167	56	20.0796	Normal weight	0	1	0	0	0	0	0		0			0	0	0	0	0	0	0	0	0	50	40-64	167	58	20.7967	Normal weight	0	1	0	0
	1	1	1	0	0	0	0	0	0.22	0	0.39	0	1	28	18-39	180	89	27.4691	Overweight	0	1	1	10	0	0	0		1	4	0	1	0	0	0	0	0	0	0	1	29	18-39	175	87	28.4082	Overweight	0	1	0	0
	1	1	1	0	0	0	0	0	0.24	0	0.17	0	0	41	40-64	163	54	20.3244	Normal weight	0	1	0	0	0	0	0		0			0	0	0	0	0	0	0	0	0	41	40-64	163	55	20.7008	Normal weight	0	1	0	0
	1	1	1	1	0	0	0	0	0.32	0	0.08	0	1	48	40-64	192	93	25.2279	Overweight	0	1	0		0	0	0		0			0	0	0	0	0	0	0	0	1	49	40-64	192	94	25.4991	Overweight	0	1	0	0
	1	1	1	0	0	0	0	0	0.11	0	0.46	0	1	12	0-17	151	44	19.2974	Normal weight	0	0	2		0	0	0		0			1	1	1	0	0	1	0	0	1	13	0-17	155	45	18.7305	Normal weight	0	0	0	1
	1	1	1	0	0	0	0	0	0.3	0	0.18	0	0	49	40-64	169	69	24.1588	Normal weight	0	1	1	10	0	0	0		0			0	0	0	0	0	1	0	0	0	50	40-64	169	69	24.1588	Normal weight	0	1	0	1
	1	1	1	0	0	0	0	0	0.27	0	0.34	0	1	24	18-39	174	73	24.1115	Normal weight	0	1	0	0	0	0	0		0			0	0	0	0	0	0	0	0	1	24	18-39	174	73	24.1115	Normal weight	0	1	0	0
	1	1	1	1	0	0	0	0	0.2	0	0.15	0	1	51	40-64	175	99	32.3265	Obese	0	1	2		0	0	0		0			0	0	0	0	1	1	0	1	1	51	40-64	175	99	32.3265	Obese	0	1	0	1
	1	1	1	0	0	0	0	0	0.19	0	0.26	0	1	43	40-64	180	90	27.7778	Overweight	1	1	2		0	0	0		1	3	0	1	0	1	0	0	0	0	0	1	44	40-64	180	89	27.4691	Overweight	1	1	0	0
	1	1	1	0	0	0	0	0	0.2	0	0.16	0	1	59	40-64	176	95	30.6689	Obese	0	1	0	0	0	0	0		0			0	0	0	0	0	0	0	0	1	59	40-64	176	96	30.9917	Obese	0	0	0	0
	1	1	1	0	0	0	0	0	0.24	0	0.08	0	0	45	40-64	164	68	25.2826	Overweight	1	1	1	12	1	1	0		1	14	0	1	1	1	0	0	0	0	0	0	46	40-64	163	70	26.3465	Overweight	1	1	0	0
	1	1	1	0	0	0	0	0	0.23	0	0.09	0	0	25	18-39	170	59	20.4152	Normal weight	1	1	0	0	0	0	0		1	7	1	0	0	1	0	1	0	1	1	0	26	18-39	170	60	20.7612	Normal weight	1	1	0	0
	1	1	1	0	0	0	1	0	0.4	0	0.15	0	1	72	65+	179	94	29.3374	Overweight	0	1	2		0	0	0		0			0	0	0	0	0	0	0	0	1	73	65+	179	94	29.3374	Overweight	0	1	0	0
	1	1	1	0	0	0	0	0	0.38	0	0.14	0	1	9	0-17	135	30	16.4609	Underweight	0	0	2		0	0	0		0			0	0	0	0	0	0	0	0	1	10	0-17	141	34	17.1018	Underweight	0	0	0	0
	1	1	1	0	0	0	0	0	0.22	0	0.11	0	0	30	18-39	165	65	23.8751	Normal weight	1	1	0	0	0	0	0		0			0	0	0	0	0	0	0	0	0	31	18-39	165	62	22.7732	Normal weight	1	1	0	1
	1	1	1	0	0	0	0	0	0.19	0	0.12	0	1	31	18-39	181	80	24.4193	Normal weight	0	1	2		0	0	0		0			1	1	1	0	1	0	1	1	1	32	18-39	181	81	24.7245	Normal weight	0	1	0	0
	1	1	1	1	0	0	0	0	0.17	0	0.13	0	0	52	40-64	160	70	27.3437	Overweight	1	1			0	0	0		0			1	0	0	0	0	0	0	0	0	53	40-64	160	65	25.3906	Overweight	1	1	0	0
	1	1	1	1	0		0	0	0.19	0	0.1	0	0	53	40-64	164	85	31.6032	Obese	0	1	0	0	0	0	0		0			1	1	1	1	0	0	0	0	0	53	40-64	162	85	32.3884	Obese	0	1	0	0
	1	1	1	0	0	0	0	0	0.29	0	0.22	0	0	61	40-64	156	82	33.6949	Obese	0	0	2		1	1	0		1	3	0	1	0	1	0	1	0	1	1	0	61	40-64	158	82	32.8473	Obese	0	0	0	0
	1	1	1	0	0	0	0	0	0.26	0	0.13	0	0	27	18-39	163	56	21.0772	Normal weight	0	0	2		0	0	0		0			1	0	1	0	0	0	0	0	0	27	18-39	163	58	21.83	Normal weight	0	0	0	0
	1	1	1	0	0	0	0	0	0.21	0	0.14	0	0	41	40-64	164	82	30.4878	Obese	0	0	0	0	0	0	0		0			0	0	0	0	0	0	0	0	0	42	40-64	164	82	30.4878	Obese	0	0	0	0
	1	1	1	0	0	0	0	0	0.29	0	0.3	0	1	17	0-17	180	81	25	Overweight	0	1	2		0	0	0		0			0	0	0	0	1	0	1	1	1	17	0-17	184	84	24.811	Normal weight	0	1	0	0
	1	1	1	0	0	0	0	0	0.15	0	0.11	0	1	23	18-39	191	72	19.7363	Normal weight	0	1	2		0	0	0		0			0	0	0	0	0	0	0	0	1	24	18-39	191	73	20.0104	Normal weight	0	1	0	0
	1	1	1	0	0	0	0	1	0.6	0	0.75	0	1	79	65+	177	82	26.1738	Overweight	0	1	0	0	0	0	0		0			1	0	0	0	0	0	0	0	1	79	65+	176	81	26.1493	Overweight	0	1	0	0
	1	1	1	0	0	0	0	0	0.44	0	0.16	0	1	10	0-17	163	41	15.4315	Underweight	0	0	2		0	0	0		0			0	1	0	0	0	0	0	0	1	11	0-17	160	42	16.4062	Underweight	0	0	0	0
	1	1	1	1	1	0	1	0	0.15	0	0.07	0	1	56	40-64	176	103	33.2515	Obese	0	1	0		0	0	0		0			0	0	0	0	0	0	0	0	1	57	40-64	176	103	33.2515	Obese	0	1	0	1
	1	1	1	0	0	0	0	0	0.24	0	0.13	0	0	46	40-64	170	98	33.91	Obese	0	1	0	0	0	0	0		1	10	1	1	0	1	0	0	0	0	0	0	47	40-64	170	105	36.3322	Obese	0	1	0	0
	1	1	1	1	0	0	1	0	0.19	0	0.36	0	1	46	40-64	180	85	26.2346	Overweight		1	2		0	0	0		0			0	0	0	0	0	0	0	0	1	46	40-64	181	85	25.9455	Overweight	1	1	0	0
	1	1	1	0	0	0	0	0	0.22	0	0.07	0	1	54	40-64	183	85	25.3815	Overweight	1	1	0	0	0	0	0		0			0	0	1	0	0	0	0	0	1	54	40-64	183	84	25.0829	Overweight	1	1	0	0
	1	1	1	0	0	0	0	0	0.4	0	0.13	0	0	27	18-39	173	77	25.7276	Overweight	0	1	0	0	0	0	0		0			0	0	0	0	0	0	0	0	0	28	18-39	173	78	26.0617	Overweight	0	1	0	0
	1	1	1	0	0	0	0	0	0.54	0	0.14	0	1	30	18-39	193	95	25.504	Overweight	0	1	0	0	0	0	0		0			0	0	0	0	0	0	0	0	1	30	18-39	193	95	25.504	Overweight	0	1	0	0
	1	1	1	0	0	0	0	0	0.19	0	0.07	0	1	17	0-17	170	60	20.7612	Normal weight	0	1	0	0	0	0	0		0			0	0	1	0	0	0	0	0	1	18	18-39	172	61	20.6193	Normal weight	0	0	0	1
	1	1	1	0	0	0	0	0	0.74	0	0.53	0	1	33	18-39	177	79	25.2163	Overweight	0	1	0	0	0	0	0		1	14	0	1	0	1	0	0	0	0	0	1	33	18-39	176	82	26.4721	Overweight	0	1	0	0
	1	1	1	1	0	0	0	0	0.28	0	0.59	0	0	41	40-64	158	54	21.6311	Normal weight	1	0	2		0	0	0		1	5	0	1	0	1	1	0	1	0	0	0	41	40-64	159	54	21.3599	Normal weight	1	0	0	0
	1	1	1	0	0	0	0	0	0.23	0	0.15	0	1	57	40-64	176	79	25.5036	Overweight	0	0	0	0	0	0	0		0			0	0	0	0	0	0	0	0	1	57	40-64	176	79	25.5036	Overweight	0	0	0	0
	1	1	1	0	0	0	0		0.6	0	0.34	0	1	27	18-39	183	73	21.7982	Normal weight	0	1	2		0	0	0		0			0	0	0	0	0	0	0	0	1	28	18-39	183	73	21.7982	Normal weight	0	1	0	0
	1	1	1	0	0	0	0	0	0.16	0	0.16	0	1	76	65+	175	92	30.0408	Obese	0	1	0	0	0	0	0		0			0	0	0	0	0	0	0	0	1	76	65+	175	93	30.3673	Obese	0	1	0	0
	1	1	1	0	0	0	0	0	0.16	0	0.12	0	0	72	65+	158	55	22.0317	Normal weight	0	1	0	0	0	0	0		0			0	0	0	0	0	0	0	0	0	72	65+	156	55	22.6003	Normal weight	0	1	0	0
	1	1	1	0	0	0	0	1	0.29	0	0.14	0	1	66	65+	168	115	40.7455	Obese	0	1	0	0	0	0	0		1	14	0	0	0	0	0	0	0	0	0	1	67	65+	168	105	37.2024	Obese	0	1	0	0
	1	1	1	1	0	0	0	0	0.32	0	0.41	0	0	61	40-64	168	90	31.8878	Obese	0	1	0	0	0	0	0		0			0	0	0	0	0	0	0	0	0	62	40-64	165	90	33.0579	Obese	0	1	0	0
	1	1	1	0	0	0	0	0	0.19	0	0.17	0	0	55	40-64	170	62	21.4533	Normal weight	0	1	0	0	0	0	0		0			0	0	0	0	0	0	0	0	0	55	40-64	170	59	20.4152	Normal weight	0	0	0	0
	1	1	1	0	0	0	0	0	0.38	0	0.13	0	0	75	65+	158	80	32.0461	Obese	0	1	1	15	0	0	0		0			1	0	0	0	0	0	0	0	0	75	65+	158	78	31.245	Obese	0	1	0	0
	1	1	1	0	0	0	0	0	0.38	0	0.87	1	1	29	18-39	178	65	20.5151	Normal weight	0	1	2		0	0	0		0			0	0	0	0	0	0	0	0	1	30	18-39	178	66	20.8307	Normal weight	0	1	0	1
	1	1	1	1	0	0	0	0	0.18	0	0.19	0	1	70	65+	176	80	25.8264	Overweight	0	1	0	0	0	0	0		0			0	0	0	0	0	0	0	0	1	70	65+	176	80	25.8264	Overweight	0	1	2	1
	1	1	1	0	0	0	0	0	0.2	0	0.25	0	0	57	40-64	165	75	27.5482	Overweight	0	1	0	0	0	0	0		1	14	0	1	1	0	0	0	0	0	0	0	57	40-64	165	77	28.2828	Overweight	0	1	0	0
	1	1	1	0	0	0	0	0	0.22	0	0.14	0	1	42	40-64	185	83	24.2513	Normal weight	0	1	2		0	0	0		0			0	0	0	0	0	0	0	0	1	43	40-64	187	82	23.4493	Normal weight	0	0	0	0
	1	1	1	1	0	0	0	0	0.35	0	0.13	0	0	44	40-64	164	66	24.539	Normal weight	0	1	2		0	0	0		1	5	0	0	0	1	0	0	0	1	1	0	45	40-64	164	65	24.1672	Normal weight	0	1	0	0
	1	1	1	0	0	0	0	0	0.23	0	0.09	0	0	51	40-64	159	56	22.151	Normal weight	0	0	0	0	0	0	0		0			0	0	0	0	0	0	0	0	0	52	40-64	159	56	22.151	Normal weight	0	1	0	0
	1	1	1	0	0	0	0	0	0.25	0	0.14	0	1	57	40-64	180	90	27.7778	Overweight	1	1	2		0	0	0		1	10	0	1	0	1	1	1	1	0	1	1	57	40-64	180	92	28.3951	Overweight	0	1	0	0
	1	1	1	0	0	0	0	0	0.49	0	0.32	0	1	56	40-64	173	77	25.7276	Overweight	1	1	1	13	0	0	1	1	0			1	1	0	1	1	0	0	1	1	57	40-64	173	78	26.0617	Overweight	1	1	0	1
	1	1	1	0	0	0	0	0	0.43	0	0.18	0	1	37	18-39	184	107	31.6044	Obese	1	0	0	0	0	0	0		1	6	0	1	0	1	0	1	1	0	1	1	38	18-39	183	115	34.3396	Obese	1	0	0	0
	1	1	1	0	0	0	0	0	0.3	0	0.15	0	1	61	40-64	185	85	24.8356	Normal weight	1	0	0	0	1	1	0		0			0	0	0	0	0	0	0	0	1	61	40-64	185	85	24.8356	Normal weight	1	1	0	0
	1	1	1	0	0	0	0	0	0.2	0	0.07	0	0	76	65+	160	75	29.2969	Overweight	0	0	0	0	1	0	0		0			1	0	1	0	0	0	0	0	0	77	65+	160	75	29.2969	Overweight	0	0	0	0
	1	1	1	0	0	0	0	0	0.21	0	0.52	0	0	54	40-64	158	60	24.0346	Normal weight	1	1	0	0	0	0	0		0			0	0	0	0	0	0	0	0	0	54	40-64	158	59	23.634	Normal weight	1	1	0	0
	1	1	1	1	0	0	0	1	0.17	0	0.05	0	1	78	65+	175	70	22.8571	Normal weight	0		0		0	0	0		0			0	0	0	0	0	0	0	0	1	78	65+	174	69	22.7903	Normal weight	0	0	0	0
	1	1	1	1	0	0	0	1	0.23	0	0.23	0	1	72	65+	172	82	27.7177	Overweight	0	1	2		0	0	0		0			0	0	0	0	0	0	0	0	1	72	65+	176	78	25.1808	Overweight	0	1	0	0
	1	1	1	0	0	0	0	0	0.19	0	0.09	0	0	16	0-17	161	57	21.9899	Normal weight	0	0	0	0	0	0	0		1	4	0	1	0	1	0	0	0	0	0	0	16	0-17	162	53	20.1951	Normal weight	0	0	0	1
	1	1	1	1	1	0	0	0	0.35	0	0.71	0	0	65	65+	172	97	32.788	Obese	0	1	0		0	0	0		0			0	0	0	0	0	0	0	0	0	65	65+	172	97	32.788	Obese	0	1
	1	1	1	0	0	0	0	0	0.19	0	0.44	0	1	72	65+	176	79	25.5036	Overweight	0	1	2		0	0	0		0			0	0	0	0	0	0	0	0	1	73	65+	176	79	25.5036	Overweight	0	0	0	1
	1	1	1	1	0	0	1	0	0.19	0	0.57	0	1	62	40-64	170	92	31.8339	Obese	0	1	0	0	0	0	0		0			0	0	0	1	0	0	0	0	1	62	40-64	170	95	32.872	Obese	0	1	0	0
	1	1	1	0	0	0	0	0	0.19	0	0.75	0	1	75	65+	185	125	36.523	Obese	0	1	0		0	0	0		0			0	0	0	0	0	0	0	0	1	75	65+	185	125	36.523	Obese	0	1	0	0
	1	1	1	1	0	0	0	0	0.08	0	0.08	0	1	55	40-64	179	72	22.4712	Normal weight	0	1			0	0	0		0			0	0	0	0	0	0	0	0	1	55	40-64	179	68	21.2228	Normal weight	0	1	0	0
	1	1	1	1	0	0	0	0	0.41	0	0.07	0	0	56	40-64	172	75	25.3515	Overweight	0	1	0	0	0	0	0		0			0	0	0	0	0	0	0	0	0	56	40-64	172	78	26.3656	Overweight	0	0	0	0
	1	1	1	0	0	0	0	0	0.31	0	0.19	0	0	63	40-64	163	67	25.2174	Overweight	0	1	2		0	0	0		0			0	0	1	1	0	1	0	0	0	64	40-64	163	69	25.9701	Overweight	0	0	0	0
	1	1	1	1	0	0	0	0	0.47	0	0.1	0	0	62	40-64	161	61	23.533	Normal weight	0	1			0	0	0		0			0	0	0	0	1	0	0	1	0	62	40-64	161	62	23.9188	Normal weight	0	0	0	0
	1	1	1	1	0	0	0	0	0.17	0	0.09	0	1	61	40-64	179	92	28.7132	Overweight	0	1	0		0	0	0		0			0	0	0	0	0	0	0	0	1	61	40-64	179	92	28.7132	Overweight	0	1
	1	1	1	0	0	0	0	0	0.21	0	0.2	0	0	49	40-64	155	78	32.4662	Obese	0	0	0	0	0	0	0		0			0	0	0	0	0	0	0	0	0	50	40-64	150	76	33.7778	Obese	0	0	0	0
	1	1	1	0	0	0	0	0	0.18	0	0.09	0	0	20	18-39	168	62	21.9671	Normal weight	0	1	0	0	0	0	0		0			0	0	0	0	0	0	0	0	0	21	18-39	167	57	20.4382	Normal weight	0	0	0	0
	1	1	1	0	0	0	0	0	0.21	0	0.15	0	0	80	65+	165	68	24.977	Normal weight	0	1	0	0	0	0	0		0			0	0	0	0	0	0	0	0	0	80	65+	165	68	24.977	Normal weight	0	1	0	0
	1	1	1	0	0	0	0	0	0.16	0	0.08	0	0	24	18-39	164	58	21.5645	Normal weight	0	1	2		0	0	0		0			0	1	0	0	0	0	0	0	0	24	18-39	164	61	22.68	Normal weight	0	0	0	0
	1	1	1	0	0	0	0	0	0.1	0	0.07	0	1	35	18-39	188	86	24.3323	Normal weight	0	1	0	0	0	0	0		1	2	0	0	0	1	0	0	0	0	0	1	35	18-39	188	88	24.8981	Normal weight	0	1	0	0
	1	1	1	0	0	0	0	0	0.33	0	0.22	0	1	50	40-64	170	78	26.9896	Overweight	0	0	0	0	1	0	0		0			0	0	1	0	0	0	0	0	1	51	40-64	170	79	27.3356	Overweight	0	0	0	0
	1	1	1	1	0	0	0	0	0.09	0	0.64	0	0	70	65+	163	72	27.0993	Overweight	0	0	2		0	0	0		0			0	0	0	1	0	0	0	0	0	70	65+	165	72	26.4463	Overweight	0	0	0
	1	1	1	0	0	0	0	0	0.29	0	0.36	0	0	17	0-17	156	55	22.6003	Normal weight	0	0	2		0	0	0		0			0	0	0	0	0	0	0	0	0	17	0-17	155	55	22.8928	Normal weight	0	0	0	0
	1	1	1	0	0	0	0	0	0.16	0	0.36	0	0	24	18-39	170	60	20.7612	Normal weight	1	1	0	0	0	0	0		1	5	0	1	1	1	0	1	0	0	1	0	24	18-39	170	61	21.1073	Normal weight	1	1	0	0
	1	1	1	0	0	0	0	0	0.18	0	0.25	0	0	52	40-64	164	65	24.1672	Normal weight	0	1	0	0	0	0	0		0			0	0	0	0	0	0	0	0	0	52	40-64	165	70	25.7117	Overweight	0	1	0	0
	1	1	1	1	0	0	0	0	1.4	1	1.07	1	1	76	65+	175	103	33.6327	Obese	0	0	0	0	0	0	0		0			0	0	0	0	0	0	0	0	1	77	65+	170	100	34.6021	Obese	0	0	0	0
	1	1	1	1	0	0	0	0	0.24	0	0.15	0	1	70	65+	184	106	31.3091	Obese	0	1	0	0	0	0	0		0			0	0	0	0	0	0	0	0	1	70	65+	185	105	30.6793	Obese	0	1	0	0
	1	1	1	0	0	0	0	0	0.19	0	0.12	0	0	52	40-64	163	62	23.3355	Normal weight	1	1	1	9	1	1	0		1	7	0	0	0	0	1	0	0	0	0	0	52	40-64	163	60	22.5827	Normal weight	1	1	0	1
	1	1	1	0	0	0	0	0	0.24	0	0.12	0	1	37	18-39	183	94	28.0689	Overweight	0	1	0	0	1	1	0		0			0	0	0	0	0	0	0	0	1	38	18-39	183	86	25.6801	Overweight	0	1	0	0
	1	1	1	0	0	0	0	0	0.21	0	0.08	0	0	30	18-39	162	49	18.6709	Normal weight	0	1	2		0	0	0		0			1	1	0	0	1	0	1	1	0	31	18-39	162	49	18.6709	Normal weight	0	0	0	0
	1	1	1	0	0	0	0	0	0.25	0	0.09	0	1	68	65+	176	81	26.1493	Overweight	0	1	2		0	0	1	0	0			0	0	0	0	0	0	0	0	1	69	65+	176	88	28.4091	Overweight	0	1	0	0
	1	1	1	0	0	0	0	0	0.24	0	0.11	0	1	48	40-64	185	85	24.8356	Normal weight	0	1	0	0	0	0	0		0			0	0	0	0	0	0	0	0	1	48	40-64	186	86	24.8584	Normal weight	0	1	0	0
	1	1	1	0	0	0	0	0	0.28	0	0.3	0	0	47	40-64	164	64	23.7954	Normal weight	0	1	0	0	1	1	1	0	0			1	1	1	0	0	1	0	0	0	47	40-64	164	60	22.3081	Normal weight	0	1	0	0
	1	1	1	1	0	0	0	0	0.28	0	0.16	0	0	71	65+	164	66	24.539	Normal weight	0	0	0	0	0	0	0		0			0	0	1	0	0	0	1	1	0	72	65+	165	65	23.8751	Normal weight	0	1	0
	1	1	1	0	0	0	0	0	0.27	0	0.25	0	1	56	40-64	180	92	28.3951	Overweight	0	1	0	0	0	0	0		0			0	0	0	0	1	0	1	1	1	57	40-64	180	92	28.3951	Overweight	0	1	0	0
	1	1	1	1	0	0	1	0	0.23	0	0.11	0	0	71	65+	164	95	35.3212	Obese	0	1			0	0	0		0			0	0	0	0	0	0	0	0	0	72	65+	164	95	35.3212	Obese	0	0	0	0
	1	1	1	0	1	0	0	0	0.26	0	0.16	0	1	59	40-64	182	80	24.1517	Normal weight	0	1	2		0	0	0		1		0	1	0	1	0	0	0	0	0	1	60	40-64	182	81	24.4536	Normal weight	0	1	0	0
	1	1	1	0	0	0	0	0	0.28	0	0.09	0	0	58	40-64	161	91	35.1067	Obese	0	1	0	0	0	0	0		1		0	1	0	1	0	0	0	0	0	0	59	40-64	161	89	34.3351	Obese	0	1	0	0
	1	1	1	0	0	0	0	0	0.24	0	0.17	0	0	66	65+	165	68	24.977	Normal weight	0	1	0	0	0	0	0		0			0	0	0	0	0	0	0	0	0	67	65+	163	69	25.9701	Overweight	0	1	0	0
	1	1	1	0	0	0	1	0	0.27	0	0.19	0	1	68	65+	190	139	38.5042	Obese	0	1	0		0	0	0		1	21	1	1	0	1	0	0	0	0	0	1	68	65+	190	135	37.3961	Obese	0	1	0	0
	1	1	1	1	0	0	0	0	0.18	0	0.16	0	0	68	65+	176	92	29.7004	Overweight	0	1	0	0	0	0	0		0			1	1	1	0	0	0	0	0	0	69	65+	176	89	28.7319	Overweight	0	1	0	0
	1	1	1	0	0	0	0	0	0.16	0	0.07	0	1	57	40-64	190	86	23.8227	Normal weight	0	1	2		0	0	0		1	7	0	1	0	1	0	1	0	1	1	1	57	40-64	190	85	23.5457	Normal weight	0	1	0	0
	1	1	1	0	0	0	0	0	0.64	0	0.69	0	0	19	18-39	172	64	21.6333	Normal weight	0	0	2		0	0	0		1	3	0	0	1	1	0	0	0	0	0	0	19	18-39	173	65	21.7181	Normal weight	0	0	0
	1	1	1	0	0	0	0	0	0.26	0	0.12	0	1	61	40-64	170	75	25.9516	Overweight	0	1	0	0	1	0	0		0			0	0	0	0	0	0	0	0	1	62	40-64	170	76	26.2976	Overweight	0	1	0	0
	1	1	1	0	0	0	0	0	0.29	0	0.08	0	0	37	18-39	160	56	21.875	Normal weight	0	1	2		1	1	0		0			0	0	0	0	0	0	0	0	0	38	18-39	159	56	22.151	Normal weight	0	1	0	1
	1	1	1	0	0	0	0	0	0.38	0	0.38	0	0	44	40-64	173	89	29.737	Overweight	0	1	0	0	0	0	0		1	14	0	0	0	1	0	0	0	0	0	0	45	40-64	175	85	27.7551	Overweight	0	1	0	0
	1	1	1	0	0	0	0	0	0.6	0	0.28	0	0	35	18-39	166	71	25.7657	Overweight	0	1	2		1	1	0		0			0	0	0	0	0	0	0	0	0	36	18-39	166	70	25.4028	Overweight	0	0	0	0
	1	1	1	0	0	0	0	0	0.14	0	0.06	0	1	33	18-39	174	75	24.7721	Normal weight	0	1	2		0	0	0		0			0	0	0	0	1	0	0	1	1	33	18-39	174	74	24.4418	Normal weight	0	1	0	0
	1	1	1	0	0	0	0	0	0.16	0	0.09	0	1	45	40-64	183	96	28.6661	Overweight	0	1	2		0	0	0		1		0	1	0	1	0	1	0	0	1	1	45	40-64	183	96	28.6661	Overweight	0	1	0	1
	1	1	1	0	0	0	0	0	0.25	0	0.13	0	1	51	40-64	182	93	28.0763	Overweight	0	1	0	0	0	0	0		1	3	0	1	0	1	0	0	0	0	0	1	51	40-64	182	93	28.0763	Overweight	0	0	0	0
	1	1	1	0	0	0	0	0	0.3	0	0.62	0	0	64	40-64	168	77	27.2817	Overweight	1	1	2		0	0	0		1	14		1	1	0	0	1	0	1	1	0	65	65+	168	72	25.5102	Overweight	1	0	0	0
	1	1	1	0	0	0	0	0	0.57	0	0.06	0	1	39	18-39	180	92	28.3951	Overweight	1	1	0	0	0	0	0		0			1	1	1	0	0	0	0	0	1	40	40-64	180	95	29.321	Overweight	0	1	0	0
	1	1	1	0	0	0	0	0	0.39	0	0.67	0	1	52	40-64	180	90	27.7778	Overweight	0	1	0	0	0	0	0		1	14	1	1	1	0	0	0	1	0	0	1	53	40-64	178	90	28.4055	Overweight	0	1	0	0
	1	1	1	0	0	0	0	0	0.74	0	0.27	0	0	47	40-64	165	63	23.1405	Normal weight	0	0	2		1	1	0		1	14	1	1	0	0	1	0	1	0	0	0	47	40-64	164	63	23.4236	Normal weight	0	1	0	0
	1	1	1	1	0	0	0	0	0.3	0	0.04	0	1	76	65+	180	82	25.3086	Overweight	0	0	0	0	0	0	0		0			0	0	0	0	0	1	0	0	1	77	65+	180	82	25.3086	Overweight	0	0	0	0
	1	1	1	0	0	0	0	0	0.11	0	0.09	0	0	87	65+	160	58	22.6562	Normal weight	0	1	2		0	0			1	6	0	1	0	1	0	0	0	0	0	0	87	65+	160	60	23.4375	Normal weight	0	0	0	0
	1	1	1	0	0	0	1	0	0.25	0	0.13	0	1	61	40-64	185	88	25.7122	Overweight	0	1	0	0	0	0	0		0			0	0	0	0	0	0	0	0	1	61	40-64	184	90	26.5832	Overweight	0	0	0	0
	1	1	1	1	0	0	0	0	0.26	0	0.16	0	1	55	40-64	180	85	26.2346	Overweight	0	1	0		0	0	0		0			0	0	0	0	0	0	0	0	1	55	40-64	180	85	26.2346	Overweight	0	1	0	0
	1	1	1	0	0	0	0	0	0.26	0	2.37	1	0	50	40-64	165	65	23.8751	Normal weight	1	1	2		0	0	0		0			0	0	0	0	0	0	0	0	0	50	40-64	165	65	23.8751	Normal weight	1	1	0	1
	1	1	1	0	0	0	0	0	0.21	0	0.17	0	1	63	40-64	170	73	25.2595	Overweight	0	1	0	0	0	0	0		0			0	0	0	0	0	0	0	0	1	64	40-64	172	75	25.3515	Overweight	0	1	0
	1	1	1	0	0	0	0	0	0.15	0	0.12	0	1	38	18-39	181	90	27.4717	Overweight	0	1	2		0	0	0		1	4		1	0	1	0	0	0	0	0	1	39	18-39	181	88	26.8612	Overweight	0	1	0	0
	1	1	1	0	0	0	0	0	0.19	0	0.09	0	0	35	18-39	168	95	33.6593	Obese	0	1	0	0	0	0	0		1	7	0	1	0	1	0	0	0	0	0	0	35	18-39	168	90	31.8878	Obese	0	1	0	0
	1	1	1	0	0	0	0	0	0.23	0	0.08	0	1	39	18-39	178	75	23.6713	Normal weight	1	1	2		0	0	0		0			1	1	1	0	0	0	0	0	1	39	18-39	175	70	22.8571	Normal weight	1	1	0	0
	1	1	1	0	0	0	0	0	0.61	0	0.09	0	1	45	40-64	180	80	24.6914	Normal weight	0	1	0	0	0	0	0		0			0	0	0	0	1	0	0	1	1	45	40-64	180	80	24.6914	Normal weight	0	1	0	0
	1	1	1	0	0	0	0	0	0.15	0	0.18	0	0	35	18-39	164	64	23.7954	Normal weight	1	1			0	0	0		1	10	0	0	0	1	0	1	0	0	1	0	36	18-39	165	62	22.7732	Normal weight	0	1	0	0
	1	1	1	0	0	0	0	0	0.26	0	0.1	0	0	45	40-64	167	85	30.478	Obese	1	1	0	0	0	0	0		0			0	0	0	0	0	0	0	0	0	46	40-64	167	78	27.968	Overweight	1	1	0	0
	1	1	1	0	0	0	0	0	0.29	0	0.14	0	0	46	40-64	168	62	21.9671	Normal weight	0	1	0	0	0	0	0		0			0	0	0	0	0	0	0	0	0	46	40-64	165	60	22.0386	Normal weight	0	0	0	1
	1	1	1	0	0	0	0	0	0.27	0	0.15	0	1	37	18-39	185	85	24.8356	Normal weight	0	1	2		0	0	0		1	3	1	1	1	1	0	0	0	0	0	1	38	18-39	185	86	25.1278	Overweight	0	1	0	0
	1	1	1	0	0	0	0	0	0.24	0	0.1	0	1	47	40-64	180	85	26.2346	Overweight	0	1	0	0	0	0			0			0	0	0	0	0	0	0	0	1	48	40-64	180	85	26.2346	Overweight	0	1	0	0
	1	1	1	0	0	0	0	0	0.19	0	0.08	0	1	12	0-17	170	67	23.1834	Normal weight	0	0	0	0	0	0	0		0			0	0	0	0	0	0	0	0	1	13	0-17	174	70	23.1206	Normal weight	0	0	0	0
	1	1	1	1	0	0	0	0	0.23	0	0.1	0	1	57	40-64	170	88	30.4498	Obese	0	1	0		0	0	1	0	0			0	0	0	0	0	0	0	0	1	57	40-64	168	90	31.8878	Obese	0	1	0	0
	1	1	1	1	0	0	0	0	0.17	0	0.42	0	0	52	40-64	168	78	27.6361	Overweight	0	1	0	0	0	0	1	0	0			0	0	0	0	0	0	0	0	0	52	40-64	168	88	31.1791	Obese	0	1	0	0
	1	1	1	0	0	0	0	0	0.21	0	0.08	0	1	43	40-64	180	83	25.6173	Overweight	0	1	1	14	0	0	0		0			0	1	0	0	0	0	0	0	1	44	40-64	180	83	25.6173	Overweight	0	1	0	1
	1	1	1	0	0	0	0	0	0.23	0	0.13	0	0	40	40-64	160	60	23.4375	Normal weight	0	1	1	15	1	0	1	0	0			1	1	0	0	1	1	0	1	0	40	40-64	160	60	23.4375	Normal weight	0	1	0	1
	1	1	1	0	0	0	0	0	0.19	0	0.3	0	0	41	40-64	160	57	22.2656	Normal weight	1	1	0	0	0	0	0		1	7	0	1	0	1	0	0	0	0	0	0	42	40-64	160	58	22.6562	Normal weight	1	1	0	0
	1	1	1	0	0	0	0	0	0.6	0	0.18	0	1	12	0-17	160	50	19.5312	Normal weight	0	0	0	0	0	0	0		1	6		1	0	1	0	0	0	0	0	1	13	0-17	165	54	19.8347	Normal weight	0	0	0	0
	1	1	1	0	0	0	0	0	0.27	0	0.06	0	1	47	40-64	172	91	30.7599	Obese	0	1	0	0	0	0	0		0			0	0	1	0	0	0	0	0	1	48	40-64	172	90	30.4218	Obese	0	1	0	1
	1	1	1	0	0	0	0	0	0.6	0	0.27	0	1	35	18-39	186	107	30.9284	Obese	1	1	0	0	0	0	0		0			0	0	0	0	0	0	0	0	1	36	18-39	186	104	30.0613	Obese	1	1	0	0
	1	1	1	0	0	0	0	0	0.36	0	0.06	0	0	37	18-39	168	70	24.8016	Normal weight	0	0	0		0	0	0		1	7	0	0	0	1	0	0	0	0	0	0	38	18-39	158	57	22.8329	Normal weight	0	0	0	0
	1	1	1	0	0	0	0	0	0.2	0	0.41	0	1	37	18-39	180	79	24.3827	Normal weight	0	1	2		0	0	0		1	5	1	0	1	1	0	0	0	0	0	1	38	18-39	180	80	24.6914	Normal weight	0	1	0	0
	1	1	1	1	0	0	0	0	0.22	0	0.12	0	0	64	40-64	168	58	20.5499	Normal weight	0	1	0		0	0	0		0			0	0	0	0	0	0	0	0	0	64	40-64	168	60	21.2585	Normal weight	0	1	0	0
	1	1	1	0	0	0	0	0	0.39	0	0.17	0	1	23	18-39	175	78	25.4694	Overweight	0	1	2		0	0	0					0	0	0	0	0	0	0	0	1	24	18-39	170	80	27.6817	Overweight	0	1	0	1
	1	1	1	0	0	0	0	0	0.34	0	0.22	0	1	24	18-39	180	80	24.6914	Normal weight	1	1	2		0	0	0		1	3	0	1	0	1	0	1	0	0	1	1	24	18-39	181	80	24.4193	Normal weight	1	1	0	0
	1	1	1	0	0	0	0	0	0.26	0	0.21	0	1	54	40-64	179	75	23.4075	Normal weight	1	0	1	15	0	0	0		1			1	0	0	0	0	0	1	1	1	54	40-64	179	75	23.4075	Normal weight	1	0	0	0
	1	1	1	1	0	0	0	0	0.23	0	0.07	0	1	51	40-64	176	75	24.2123	Normal weight	0	1	0		0	0	0		0			1	1	1	0	0	0	0	0	1	52	40-64	176	80	25.8264	Overweight	0	1	0	0
	1	1	1	0	0	0	0	0	0.35	0	0.15	0	0	53	40-64	166	53	19.2336	Normal weight	0	1	0	0	0	0	0		0			0	0	0	0	0	0	0	0	0	54	40-64	166	53	19.2336	Normal weight	0	1	2	0
	1	1	1	0	0	0	0	0	0.19	0	0.17	0	0	48	40-64	170	62	21.4533	Normal weight	0	1	1	13	0	0	0		0			0	0	0	0	0	0	0	0	0	49	40-64	170	63	21.7993	Normal weight	0	1	0	0
	1	1	1	1	0	0	1	0	0.24	0	0.29	0	1	60	40-64	170	116	40.1384	Obese	0	1	2		0	0	0		0			0	0	0	0	0	0	0	0	1	60	40-64	170	124	42.9066	Obese	0	1	0	0
	1	1	1	0	0	0	0	0	0.36	0	0.18	0	1	57	40-64	171	68	23.255	Normal weight	0	1	0	0	0	0	0		0			0	0	0	0	0	0	0	0	1	58	40-64	171	70	23.939	Normal weight	0	1	0	0
	1	1	1	0	0	0	0	0	0.2	0	0.14	0	0	23	18-39	163	70	26.3465	Overweight	0	1	0	0	0	0	0		0			0	0	0	0	0	0	0	0	0	23	18-39	163	70	26.3465	Overweight	0	1	0	0
	1	1	1	0	0	0	0	0	0.24	0	0.28	0	1	46	40-64	177	83	26.493	Overweight	0	1	0	0	0	0	0		1			0	0	1	0	1	0	0	1	0	47	40-64	173	83	27.7323	Overweight	0	1	0	1
	1	1	1	0	0	0	0	0	0.19	0	0.17	0	1	31	18-39	178	86	27.143	Overweight	1	1	0	0	0	0	0		0			0	0	0	0	0	0	0	0	0	32	18-39	179	90	28.089	Overweight	1	1	0	0
	1	1	1	1	0	0	0	0	0.3	0	0.16	0	1	48	40-64	178	100	31.5617	Obese	0	1	0		0	0	0		0			0	0	0	0	0	0	0	0	1	48	40-64	178	102	32.1929	Obese	0	1	0	0
	1	1	1	0	0	0	0	0	0.21	0	0.08	0	1	55	40-64	173	90	30.0712	Obese	0	1	0	0	0	0	0		0			0	0	0	0	0	0	0	0	0	55	40-64	173	90	30.0712	Obese	0	1	0	0
	1	1	1	0	0		0	0	0.79	0	0.57	0	1	29	18-39	174	75	24.7721	Normal weight	0	1	2		0	0	0		1	3		1	1	1	0	1	0	0	1	0	30	18-39	174	75	24.7721	Normal weight	0	1	0	1
	1	1	1	0	0	0	0	0	0.28	0	0.21	0	1	58	40-64	191	110	30.1527	Obese	0	1	0		0	0	0		1	3	0		0	1	0	0	0	0	0	1	58	40-64	191	111	30.4268	Obese	0	1	0	0
	1	1	1	1	0	0	0	0	5.55	1	1.64	1	0	68	65+	170	85	29.4118	Overweight	0	1	2		0	0	0		0			0	1	0	0	0	0	0	0	1	69	65+	172	85	28.7317	Overweight	0	1	0	1
	1	1	1	0	0	0	0	0	0.27	0	0.11	0	1	17	0-17	185	72	21.0373	Normal weight	0	1	0	0	0	0	0		0			0	0	0	0	0	0	0	0	1	18	18-39	185	72	21.0373	Normal weight	0		0	1
	1	1	1	0	0	0	0	0	0.44	0	0.16	0	0	54	40-64	165	63	23.1405	Normal weight	0	0	0	0	0	0	0		0			0	0	0	0	0	0	0	0	0	55	40-64	158	60	24.0346	Normal weight	0	0	0	1
	1	1	1	1	0	0	0	0	0.22	0	0.12	0	0	66	65+	176	93	30.0232	Obese	0	1	2		0	0	0		1	5		0	0	1	0	0	0	0	0	0	67	65+	176	89	28.7319	Overweight	0	1	0	0
	1	1	1	0	0	0	0	0	0.38	0	0.08	0	1	55	40-64	176	105	33.8972	Obese	0	1	0	0	0	0	0		1	10		1	1	1	0	1	1	0	1	0	55	40-64	176	111	35.8342	Obese	0	1	0	0
	1	1	1	0	0	0	0	0	0.18	0	0.19	0	1	11	0-17	145	35	16.6468	Underweight	0	0	0	0	0	0	0		0			0	0	0	0	0	0	0	0	1	12	0-17	150	37	16.4444	Underweight	0	0	0	1
	1	1	1	0	0	0	0	0	0.19	0	0.15	0	0	45	40-64	164	85	31.6032	Obese	0	1	2		0	0	0		0			0	0	0	1	0	0	0	0	0	45	40-64	164	85	31.6032	Obese	0	1	0	1
	1	1	1	1	0	0	0	0	0.24	0	0.43	0	1	58	40-64	172	95	32.112	Obese	0	1			0	0	0		0			0	0	1	0	1	0	0	1	1	58	40-64	171	79	27.0169	Overweight	0	1	0	0
	1	1	1	0	0	0	0	0	2.52	1	1.49	1	1	24	18-39	178	68	21.4619	Normal weight	0	1	0	0	0	0	0		1	10	0	1	0	1	0	0	1	0	0	1	24	18-39	178	70	22.0932	Normal weight	0	1	0	1
	1	1	1	1	0	0	0	0	0.36	0	0.6	0	1	63	40-64	176	73	23.5666	Normal weight	0	1	0	0	0	0	0		1	8	0	1	0	1	0	0	0	0	0	1	63	40-64	176	78	25.1808	Overweight	0	1	0	0
	1	1	1	0	0	0	0	0	0.18	0	0.39	0	1	24	18-39	180	80	24.6914	Normal weight	0	1	0	0	0	0	0		0			0	0	0	0	0	0	0	0	1	24	18-39	183	83	24.7843	Normal weight	0	1	0	0
	1	1	1	1	0	0	0	0	0.18	0	0.11	0	0	48	40-64	159	60	23.7332	Normal weight	0	1	0		0	0	0		0			0	0	0	0	1	0	1	1	0	49	40-64	160	60	23.4375	Normal weight	0	1	0	0
	1	1	1	0	0	0	0	0	0.2	0	0.09	0	1	49	40-64	174	87	28.7356	Overweight	0	1	2		0	0	0		0			1	1	1	0	1	0	0	1	1	50	40-64	173	89	29.737	Overweight	0	1	0	0
	1	1	1	1	0	0	0	0	0.3	0	0.2	0	1	69	65+	180	96	29.6296	Overweight	0	1	0	0	0	0	0		0			0	1	0	0	0	0	0	0	1	69	65+	180	96	29.6296	Overweight	0	1	0	0
	1	1	1	0	0	0	0	0	0.21	0	0.1	0	0	37	18-39	169	70	24.5089	Normal weight	0	0	0	0	0	0	0		1	5	0	0	0	1	0	0	0	0	0	0	37	18-39	169	72	25.2092	Overweight	0	0	0	0
	1	1	1	0	0	0	0	0	0.21	0	0.27	0	1	45	40-64	173	73	24.3911	Normal weight	0	1	0	0	0	0	0		1	10	0	0	0	0	0	0	0	0	0	1	45	40-64	172	72	24.3375	Normal weight	0	0	0	0
	1	1	1	0	0	0	0	0	0.2	0	0.06	0	1	50	40-64	180	80	24.6914	Normal weight	1	1	2		0	0	0		0			0	0	0	0	0	0	0	0	1	51	40-64	180	80	24.6914	Normal weight	1	1	0	0
	1	1	1	1	0	0	0	0	0.26	0	0.07	0	1	50	40-64	187	93	26.595	Overweight	1	1	2		0	0	0		1	4		1	1	0	0	0	0	0	0	1	50	40-64	186	90	26.0146	Overweight	1	1	0	0
	1	1	1	0	0	0	0	0	0.25	0	0.14	0	1	50	40-64	188	93	26.3128	Overweight	0	1	2		0	0	0		1	7		0	0	1	0	0	0	0	0	1	50	40-64	185	95	27.7575	Overweight	0	1	0	0
	1	1	1	0	0	0	0	0	0.37	0	0.07	0	1	47	40-64	175	80	26.1224	Overweight	0	1	0	0	0	0	0		0			0	0	0	0	1	0	1	1	1	49	40-64	174	80	26.4236	Overweight	0	1	0	0
	1	1	1	1	0	0	0	0	0.19	0	0.14	0	1	50	40-64	182	110	33.2085	Obese	0	1	2		0	0	0		1	4		1	0	1	0	0	0	0	0	1	51	40-64	182	112	33.8123	Obese	0	1	0	1
	1	1	1	0	0	0	0	0	0.27	0	0.17	0	0	35	18-39	168	84	29.7619	Overweight	0	1	0	0	0	0	0		0			0	1	0	0	0	0	0	0	0	36	18-39	168	81	28.699	Overweight	0	1	0	1
	1	1	1	0	0	0	0	0	0.23	0	0.23	0	0	18	18-39	171	80	27.3588	Overweight	0	1	0	0	0	0	0		0			1	1	1	0	0	0	0	0	0	18	18-39	170	80	27.6817	Overweight	0	1	0	0
	1	1	1	0	0	0	0	0	0.31	0	0.08	0	0	45	40-64	178	72	22.7244	Normal weight	0	1	2		0	0	0		0			1	0	0	0	0	0	0	0	0	46	40-64	178	72	22.7244	Normal weight	0	0	0	0
	1	1	1	0	0	0	0	0	0.35	0	0.07	0	1	45	40-64	175	78	25.4694	Overweight	0	1	2		0	0	0		1	5	1	1	1	1	0	0	0	0	0	1	45	40-64	175	77	25.1429	Overweight	0	0	0	0
	1	1	1	0	0	0	0	0	0.24	0	0.1	0	0	60	40-64	161	60	23.1473	Normal weight	1	1	0	0	0	0	0		0			0	0	0	0	0	0	0	0	0	61	40-64	161	58	22.3757	Normal weight	1	1	0	0
	1	1	1	0	0	0	0	0	0.18	0	0.09	0	0	50	40-64	170	66	22.8374	Normal weight	0	0	0	0	0	0	0		0			0	0	0	0	0	0	0	0	0	51	40-64	170	67	23.1834	Normal weight	0	0	0	0
	1	1	1	0	0	0	0	0	0.21	0	0.14	0	0	74	65+	158	56	22.4323	Normal weight	0	1	2		0	0	0		0			0	0	0	0	1	0	0	1	0	74	65+	158	57	22.8329	Normal weight	0	0	0	0
	1	1	1	0	0	0	0	0	0.27	0	0.17	0	0	59	40-64	167	83	29.7608	Overweight	0	1	2		0	0	0		1	5		1	0	1	0	0	0	0	0	0	59	40-64	165	80	29.3848	Overweight	0	1	0	0
	1	1	1	0	0	0	0	0	0.44	0	0.11	0	1	62	40-64	182	94	28.3782	Overweight	0	1	0	0	0	0	0		0			0	0	0	0	0	0	0	0	1	62	40-64	182	93	28.0763	Overweight	0	1	0	0
	1	1	1	0	0	0	0	0	0.31	0	0.11	0	1	24	18-39	181	82	25.0298	Overweight	0	1	0	0	0	0	0		0			0	0	0	0	0	0	0	0	1	24	18-39	180	83	25.6173	Overweight	0	1	0	0
	1	1	1	1	0	0	0	0	0.23	0	0.2	0	1	72	65+	180	85	26.2346	Overweight	0	1	2		0	0	0		1	10		0	0	1	0	0	0	0	0	1	72	65+	180	85	26.2346	Overweight	0	1	0	0
	1	1	1	1	0	0	0	0	0.27	0	0.05	0	0	54	40-64	160	70	27.3437	Overweight	1	1			0	0	0		0			1	0	0	0	0	0	0	0	0	54	40-64	160	70	27.3437	Overweight	1	1	0	0
	1	1	1	0	0	0	0	0	6.88	1	1.37	1	0	76	65+	168	63	22.3214	Normal weight	0	1	1	12	1	0	1	1	0			0	0	0	0	1	1	0	1	0	72	65+	168	62	21.9671	Normal weight	0	1	0	1
	1	1	1	1	0	0	0	0	0.33	0	0.33	0	1	70	65+	173	88	29.4029	Overweight	0	1	2		0	0	0		0			1	0	0	1	0	0	0	0	1	70	65+	175	88	28.7347	Overweight	0	1	0	1
	1	1	1	0	0	0	0	0	0.16	0	0.18	0	0	65	65+	170	85	29.4118	Overweight	0	1	0	0	0	0	0		0			0	0	0	0	0	0	0	0	0	65	65+	172	90	30.4218	Obese	0	0	0	0
	1	1	1	0	0	0	0	0	0.34	0	0.27	0	1	69	65+	165	56	20.5693	Normal weight	0	1	2		0	0	0		0			0	0	0	0	0	0	0	0	1	69	65+	164	56	20.8209	Normal weight	0	1	0	0
	1	1	1	0	0	0	0	0	0.21	0	0.06	0	0	56	40-64	172	67	22.6474	Normal weight	1	1	0	0	0	0	0		0			0	0	0	0	0	0	0	0	0	57	40-64	172	63	21.2953	Normal weight	1	1	0	0
	1	1	1	0	0	0	0	0	0.22	0	0.12	0	0	70	65+	160	70	27.3437	Overweight	0	0	0		0	0	0		0			0	0	0	0	0	0	0	0	0	70	65+	160	70	27.3437	Overweight	0	0
	1	1	1	0	0	0	0	0	0.13	0	0.07	0	0	52	40-64	170	55	19.0311	Normal weight	0	1	2			0	1	0	0			1	1	0	0	0	1	0	0	0	52	40-64	170	55	19.0311	Normal weight	0	1	0	0
	1	1	1	0	0	0	0	0	0.48	0	0.17	0	1	16	0-17	192	70	18.9887	Normal weight	0	1	2		0	0	0		1	5	1	1	1	1	0	1	0	1	1	1	17	0-17	193	70	18.7925	Normal weight	0	0	0	0
	1	1	1	0	0	0	0	0	0.47	0	0.11	0	0	38	18-39	164	62	23.0518	Normal weight	0	1	0	0	0	0	0		0			0	0	0	0	0	0	0	0	0	38	18-39	164	61	22.68	Normal weight	0	1	0	0
	1	1	1	0	0	0	0	0	0.28	0	0.79	0	0	27	18-39	174	70	23.1206	Normal weight	0	0	2		0	0	0		0			0	0	0	0	0	0	0	0	0	28	18-39	174	72	23.7812	Normal weight	0	0	0	0
	1	1	1	0	0	0	0	0	0.33	0	0.06	0	0	19	18-39	167	75	26.8923	Overweight	0	0	2		1	1	1	0	1	7		1	0	1	0	0	0	0	0	0	20	18-39	164	76	28.257	Overweight	0	0	0	0
	1	1	1	1	0	0	0	0	0.3	0	0.39	0	1	58	40-64	198	126	32.1396	Obese	0	0	1	17	0	0	0		0			0	1	0	1	0	0	0	0	1	58	40-64	198	126	32.1396	Obese	0	1	0	0
	1	1	1	0	0	0	0	0	0.21	0	0.1	0	1	66	65+	187	105	30.0266	Obese	0	1	2		0	0	0		0			0	0	0	0	0	0	0	0	1	66	65+	187	105	30.0266	Obese	0	1	0	0
	1	1	1	1	0	0	0	0	0.3	0	0.18	0	0	63	40-64	155	50	20.8117	Normal weight	0	1	2		0	0	0		1	5	0	1	0	0	0	0	0	0	0	0	63	40-64	155	55	22.8928	Normal weight	0	1	0	0
	1	1	1	0	0	0	0	0	0.35	0	0.19	0	1	55	40-64	190	99	27.4238	Overweight	0	1	0	0	0	0	0		0			0	0	0	0	0	0	0	0	1	56	40-64	190	100	27.7008	Overweight	0	1	0	0
	1	1	1	0	0	0	0	0	0.21	0	0.14	0	0	40	40-64	183	63	18.8121	Normal weight	0	1	0	0	0	0	1	0	1	7		1	0	1	0	0	0	0	0	0	41	40-64	183	63	18.8121	Normal weight	0	1	0	0
	1	1	1	0	0	0	0	0	0.25	0	0.12	0	1	46	40-64	193	93	24.9671	Normal weight		1	0	0	0	0	1	0	1	10		1	1	1	0	0	0	0	0	1	46	40-64	193	91	24.4302	Normal weight	0	1	0	0
	1	1	1	0	0	0	0	0	0.36	0	0.08	0	0	33	18-39	170	75	25.9516	Overweight	0	1	2		0	0	0		1		0	0	0	1	0	0	0	1	1	0	34	18-39	170	76	26.2976	Overweight	0	1	0	1
	1	1	1	0	0	0	0	0	0.19	0	0.16	0	0	58	40-64	160	52	20.3125	Normal weight	1	0	0	0	0	0	0		0			0	0	0	0	0	0	0	0	0	58	40-64	162	51	19.433	Normal weight	1	0	0	0
	1	1	1	0	0	0	0	0	0.23	0	0.08	0	1	7	0-17	122	24	16.1247	Underweight	0	0	0	0	0	0	0		1	4		0	0	1	0	0	0	0	0	1	8	0-17	125	25	16	Underweight	0	0	0	0
	1	1	1	0	0	0	0	0	0.24	0	0.11	0	0	39	18-39	154	57	24.0344	Normal weight	0	1	0	0	1	1	0		0			0	0	0	0	0	0	0	0	0	40	40-64	154	60	25.2994	Overweight	0	1	0	0
	1	1	1	0	0	0	0	0	0.29	0	0.18	0	1	33	18-39	192	100	27.1267	Overweight	0	0	0	0	0	0	0		0			0	0	0	0	0	0	0	0	1	34	18-39	192	100	27.1267	Overweight	0	1	0	0
	1	1	1	0	0	0	0	0	0.29	0	0.16	0	0	31	18-39	164	80	29.7442	Overweight	0	0	0	0	0	0	0		1	14		1	0	0	0	0	0	0	0	0	31	18-39	164	85	31.6032	Obese	1	0	0	0
	1	1	1	1	0	0	0	0	0.32	0	0.64	0	0	46	40-64	168	100	35.4308	Obese	0	0	0		1	1	0		0			0	0	0	0	0	0	0	0	0	47	40-64	168	100	35.4308	Obese	0	0	0	0
	1	1	1	1	1	0	0	1	0.2	0	0.54	0	0	64	40-64	172	61	20.6193	Normal weight		1	0	0	0	0	0		1	14	1	1	0	0	0	0	0	0	0	0	64	40-64	172	61	20.6193	Normal weight	1	1	0	0
	1	1	1	0	0	0	0	0	0.38	0	0.38	0	1	18	18-39	174	60	19.8177	Normal weight	0	0	0	0	0	0	0		1	5	0	1	0	1	0	0	0	0	0	1	19	18-39	174	60	19.8177	Normal weight	0	0	0	0
	1	1	1	0	0	0	0	0	0.19	0	0.13	0	0	17	0-17	163	52	19.5717	Normal weight	0	0	2		0	0	0		1	10	1	1	1	1	0	1	0	1	1	0	12	0-17	165	51	18.7328	Normal weight	0	0	0	1
	1	1	1	1	0	0	0	0	0.26	0	0.19	0	1	49	40-64	182	92	27.7744	Overweight	0	1	0	0	0	0	0		0			0	0	0	0	0	0	0	0	1	50	40-64	182	93	28.0763	Overweight	0	0	0	1
	1	1	1	0	0	0	0	0	0.17	0	0.1	0	1	40	40-64	170	72	24.9135	Normal weight	1	1	0	0	0	0	0		0			0	0	0	0	0	0	0	0	1	40	40-64	170	72	24.9135	Normal weight	1	1	0	0
	1	1	1	0	0	0	0	0	0.51	0	0.56	0	0	41	40-64	163	65	24.4646	Normal weight	0	1	2		1	1	1		0			1	0	0	0	0	0	0	0	0	42	40-64	163	65	24.4646	Normal weight	0	0	0	0
	1	1	1	0	0	0	0	0	0.42	0	0.12	0	0	40	40-64	173	77	25.7276	Overweight	0	1	2		0	0	1	0	0			1	0	0	0	0	0	0	0	0	41	40-64	173	75	25.0593	Overweight	0	1	0	0
	1	1	1	0	1	0	0	1	0.39	0	0.14	0	1	64	40-64	169	70	24.5089	Normal weight	0	1	0		0	0	0					0	0	0	0	0	1	1	1	0	62	40-64	169	63	22.0581	Normal weight	1	1	0	0
	1	1	1	1	0	0	0	0	0.25	0	0.31	0	1	41	40-64	177	70	22.3435	Normal weight	1	1	0	0	0	0	0		1	7	0	0	0	1	1	0	0	0	0	1	41	40-64	177	72	22.9819	Normal weight	1	1	0	0
	1	1	1	1	0	0	0	0	0.12	0	0.48	0	1	49	40-64	179	125	39.0125	Obese	0	1	2		0	0	0		0			0	0	0	0	0	1	0	0	1	50	40-64	179	125	39.0125	Obese	0	1	0	0
	1	1	1	0	0	0	0	0	0.19	0	0.17	0	1	49	40-64	178	168	53.0236	Obese	1	1			0	0	0		1	4	0	1	1	1	1	1	0	0	1	1	50	40-64	178	143	45.1332	Obese	1	1	0	0
	1	1	1	0	0	0	0	0	0.33	0	0.08	0	0	46	40-64	161	67	25.8478	Overweight	0	1	0	0	0	0	1	0	0			0	0	0	0	0	0	0	0	0	47	40-64	161	66	25.462	Overweight	0	1	0
	1	1	1	0	0	0	0	0	0.3	0	0.32	0	0	42	40-64	172	64	21.6333	Normal weight	0	1	2		0	0	0		0			0	0	0	1	0	0	0	0	0	42	40-64	173	66	22.0522	Normal weight	0	1	0	0
	1	1	1	0	0	0	0	0	0.2	0	0.11	0	0	21	18-39	165	65	23.8751	Normal weight	0	1	2		0	0	0		1	7	0	1	0	1	0	0	0	0	0	0	22	18-39	165	65	23.8751	Normal weight	0	1	0	0
	1	1	1	0	0	0	0	0	0.19	0	0.09	0	1	49	40-64	186	93	26.8817	Overweight		1	0	0	0	0	0		0			0	0	0	0	0	0	0	0	1	50	40-64	186	96	27.7489	Overweight	0	1	0	0
	1	1	1	0	0	0	0	0	0.51	0	0.7	0	0	39	18-39	169	55	19.257	Normal weight	0	1	0	0	0	0	0		0			0	0	0	0	0	0	0	0	0	39	18-39	169	55	19.257	Normal weight	1	0	0	0
	1	1	1	0	0	0	0	0	0.29	0	0.11	0	1	7	0-17	130	26	15.3846	Underweight	0	0	0	0	0	0	0		0			0	1	0	0	0	0	0	0	1	7	0-17	134	28	15.5937	Underweight	0	0	0	0
	1	1	1	0	0	0	0	0	0.78	0	0.28	0	1	56	40-64	176	78	25.1808	Overweight	0	1	2		0	0	0		0			0	0	0	0	0	0	0	0	1	57	40-64	176	80	25.8264	Overweight	0	1	0
	1	1	1	1	0	0	1	0	0.68	0	0.14	0	0	53	40-64	158	75	30.0433	Obese	0	0	0		0	0	0		0			0	0	0	0	0	0	1	1	0	54	40-64	158	75	30.0433	Obese	0	1	0	0
	1	1	1	0	0	0	0	0	0.25	0	0.28	0	0	53	40-64	170	62	21.4533	Normal weight	0	1	0	0	0	0	0		0			1	1	0	0	0	0	0	0	0	54	40-64	170	62	21.4533	Normal weight	0	0	0	0
	1	1	1	1	0	0	1	0	0.38	0	0.14	0	1	56	40-64	173	106	35.4172	Obese	0	1	0		0	0	1	0	0			0	0	0	0	0	0	0	0	1	57	40-64	175	102	33.3061	Obese	0	0	0	1
	1	1	1	0	0	0	0	0	0.55	0	0.24	0	0	41	40-64	156	62	25.4767	Overweight	0	1	0	0	0	0	0		0			0	0	0	0	0	0	0	0	0	47	40-64	156	62	25.4767	Overweight	0	1	0	0
	1	1	1	1	0	0	0	0	0.22	0	0.13	0	0	71	65+	178	85	26.8274	Overweight	0	0	0		0	0	0		0			0	0	0	0	0	0	0	0	0	72	65+	179	90	28.089	Overweight	0	0
	1	1	1	0	0	0	1	0	0.27	0	0.11	0	1	73	65+	180	95	29.321	Overweight	0	1	0		0	0	0		0			1	0	0	0	0	0	0	0	1	74	65+	180	98	30.2469	Obese	0	1
	1	1	1	0	0	0	0	0	0.24	0	0.37	0	0	79	65+	160	70	27.3437	Overweight	0	1	2		0	0	0		0			0	0	0	0	0	0	0	0	0	79	65+	160	70	27.3437	Overweight	0	1	0	0
	1	1	1	0	0	1	0	0	0.26	0	0.22	0	0	45	40-64	165	85	31.2213	Obese	1	1	2		0	0	0		0			0	1	0	0	0	0	0	0	0	45	40-64	165	83	30.4867	Obese	1	1	0	0
	1	1	1	0	0	0	0	0	0.39	0	0.31	0	0	20	18-39	171	72	24.623	Normal weight	1	0			0	0	0		0			0	0	0	0	0	0	0	0	0	20	18-39	171	75	25.6489	Overweight	1	0	0	0
	1	1	1	0	0	0	0	0	0.21	0	0.12	0	1	40	40-64	186	86	24.8584	Normal weight	0	1	2		0	0	0		1	7		0	0	1	0	0	0	0	0	1	41	40-64	186	87	25.1474	Overweight	0	1	0	0
	1	1	1	0	0	0	0	0	0.24	0	0.16	0	0	59	40-64	159	63	24.9199	Normal weight	0	1	0	0	0	0	0		0			0	0	0	0	0	0	0	0	0	60	40-64	159	63	24.9199	Normal weight	0	1	0	0
	1	1	1	0	0	0	0	0	0.25	0	0.46	0	0	35	18-39	176	67	21.6296	Normal weight	0	1	0	0	1	1	0		1	14	0	1	1	1	1	0	1	0	0	0	35	18-39	175	68	22.2041	Normal weight	0	1	0	0
	1	1	1	0	0	0	0	0	0.22	0	0.09	0	0	52	40-64	167	51	18.2868	Underweight	0	1	2		0	0	0		0			0	0	0	0	0	0	0	0	0	53	40-64	167	50	17.9282	Underweight	0	1	0	0
	1	1	1	0	0	0	0	0	0.26	0	0.69	0	1	25	18-39	184	71	20.9712	Normal weight	0	1	2		0	0	0		1	14	0	1	0	1	0	0	0	0	0	1	26	18-39	184	71	20.9712	Normal weight	0	1	0	0
	1	1	1	0	0	0	0	0	0.3	0	0.12	0	0	50	40-64	165	63	23.1405	Normal weight	1	1	2		0	0	0		0			0	0	0	0	0	0	0	0	0	51	40-64	169	61	21.3578	Normal weight	0	1	0	0
	1	1	1	0	0	0	0	0	0.32	0	0.4	0	1	46	40-64	190	87	24.0997	Normal weight	0	0	2		0	0	0		0			0	0	0	0	0	0	0	0	1	47	40-64	190	88	24.3767	Normal weight	0	1	0	0
	1	1	1	0	0	0	0	0	0.27	0	0.08	0	0	20	18-39	174	97	32.0386	Obese	0	0	0	0	1	1	0		1	3		0	0	1	0	0	0	0	0	0	21	18-39	174	90	29.7265	Overweight	0	0	0	1
	1	1	1	0	0	0	0	0	0.21	0	0.12	0	1	76	65+	177	92	29.3658	Overweight	0	0	2		0	0	0		0			0	0	0	0	0	0	0	0	1	76	65+	177	92	29.3658	Overweight	0	1	0	0
	0	0	1																																				0	35	18-39	174	80	26.4236	Overweight	0	0	0	1
	0	0	1																																				0	8	0-17	139	39	20.1853	Normal weight	0	0	0	0
	0	0	1																																				0	66	65+	170	68	23.5294	Normal weight	0	1	0	0
	0	0	1																																				0	52	40-64	168	61	21.6128	Normal weight	0	1	0	0
	0	0	1																																				0	18	18-39	164	44.5	16.5452	Underweight	1	1	0	0
	0	0	1																																				0	34	18-39	165	60	22.0386	Normal weight	0	1	0	0
	0	0	1																																				0	11	0-17	146	40	18.7652	Normal weight	0	0	0	0
	0	0	1																																				0	11	0-17	158	63	25.2363	Overweight	0	0	0	0
	0	0	1																																				0	10	0-17	140	36	18.3673	Underweight	0	0	0	0
	0	0	1																																				0	68	65+	165	58	21.3039	Normal weight	0	1	0	0
	0	0	1																																				1	9	0-17	140	43	21.9388	Normal weight	0	0	0	0
	0	0	1																																				1	82	65+	182	95	28.6801	Overweight	0	1	0	1
	0	0	1																																				0	75	65+	165	70	25.7117	Overweight	0	1	0	1
	0	0	1																																				1	50	40-64	177	75	23.9395	Normal weight	0	1	0	1
	0	0	1																																				0	40	40-64	160	130	50.7812	Obese	0	0	0	0
	0	0	1																																				0	10	0-17	141	49	24.6466	Normal weight	0	0	0	0
	0	0	1																																				1	80	65+	176	100	32.2831	Obese	0	1	0	0
	0	0	1																																				0	73	65+	163	91	34.2504	Obese	0	0		0
	0	0	1																																				1	47	40-64	185	105	30.6793	Obese	0	0	0	0
	0	0	1																																				0	45	40-64	174	71	23.4509	Normal weight	0	0	0	0
	0	0	1																																				1	66	65+	191	125	34.2644	Obese	0	1	0	0
	0	0	1																																				0	65	65+	167	54	19.3625	Normal weight	1	1	0	0
	0	0	1																																				1	49	40-64	190	112	31.0249	Obese	0	1	0	0
	0	0	1																																				0	47	40-64	167	56	20.0796	Normal weight	0	0	0	0
	0	0	1																																				0	65	65+	165	77	28.2828	Overweight	0	1	0	0
	0	0	1																																				0	19	18-39	155	50	20.8117	Normal weight	0	1	0	0
	0	0	1																																				1	62	40-64	168	78	27.6361	Overweight	0	1	0	0
	0	0	1																																				0	53	40-64	176	77	24.858	Normal weight	0	1	0	0
	0	0	1																																				1	46	40-64	177	71	22.6627	Normal weight	0	1	0	0
	0	0	1																																				0	73	65+	154	54	22.7694	Normal weight	0	1	0	0
	0	0	1																																				1	74	65+	170	65	22.4913	Normal weight	0	1	0	0
	0	0	1																																				1	66	65+	174	74	24.4418	Normal weight	0	1
	0	0	1																																				1	30	18-39	178	62	19.5682	Normal weight	0	1
	0	0	1																																				1	8	0-17	132	31	17.7916	Underweight	0	0	0	0
	0	0	1																																				0	52	40-64	164	88	32.7186	Obese	0	0	0	0
	0	0	1																																				0	19	18-39	161	58	22.3757	Normal weight	0	0	0	0
	0	0	1																																				0	74	65+	162	90	34.2936	Obese	0	0	0	0
	0	0	1																																				0	69	65+	170	75	25.9516	Overweight	0	0	0	0
	0	0	1																																				1	73	65+	183	81	24.187	Normal weight	0	1	0	0
	0	0	1																																				0	37	18-39	164	48	17.8465	Underweight	0	0	0	0
	0	0	1																																				1	79	65+	176	70	22.5981	Normal weight	0	1	2	0
	0	0	1																																				1	49	40-64	177	96	30.6425	Obese	0	1	0	1
	0	0	1																																				0	33	18-39	164	60	22.3081	Normal weight	0	1	2	0
	0	0	1																																				0	53	40-64	168	95	33.6593	Obese	1	1	0	0
	0	0	1																																				1	24	18-39	177	85	27.1314	Overweight	1	1	0	0
	0	0	1																																				0	68	65+	160	95	37.1094	Obese	0	0	0	0
	0	0	1																																				0	60	40-64	165	64	23.5078	Normal weight	0		0	0
	0	0	1																																				0	16	0-17	176	58	18.7242	Normal weight	0	0	0	0
	0	0	1																																				0	53	40-64	172	77	26.0276	Overweight	0	1	0	0
	0	0	1																																				0	27	18-39	167	73.6	26.3903	Overweight	0	1	0	0
	0	0	1																																				0	61	40-64	160	77	30.0781	Obese	0	0	0	1
	0	0	1																																				0	32	18-39	163	60	22.5827	Normal weight	0	0	0	0
	0	0	1																																				1	28	18-39	183	92	27.4717	Overweight	0	0	0	0
	0	0	1																																				1	62	40-64	170	75	25.9516	Overweight	1	0	0	0
	0	0	1																																				0	53	40-64	155	58	24.1415	Normal weight	1	1	0	0
	0	0	1																																				0	26	18-39	180	76	23.4568	Normal weight	0	1	0	0
	0	0	1																																				0	56	40-64	160	58	22.6562	Normal weight	0	0	0	0
	0	0	1																																				1	78	65+	169	75	26.2596	Overweight	0	0	1	1
	0	0	1																																				0	46	40-64	168	70	24.8016	Normal weight	0	0	0	0
	0	0	1																																				1	30	18-39	180	80	24.6914	Normal weight	0	1	0	1
	0	0	1																																				1	74	65+	172	89	30.0838	Obese	0	1	0
	0	0	1																																				0	44	40-64	160	80	31.25	Obese	0	1	0	1
	0	0	1																																				0	12	0-17	149	39	17.5668	Underweight	0	0	0	0
	0	0	1																																				0	10	0-17	142	35	17.3577	Underweight	0	0	0	0
	0	0	1																																				0	10	0-17	142	34	16.8617	Underweight	0	0	0	0
	0	0	1																																				1	59	40-64	182	70	21.1327	Normal weight	0	0	0	1
	0	0	1																																				1	41	40-64	176	95	30.6689	Obese	1	1	0	1
	0	0	1																																				1	42	40-64	168	60	21.2585	Normal weight	0	1	0	1
	0	0	1																																				0	62	40-64	160	49	19.1406	Normal weight	0	0	0	0
	0	0	1																																				0	46	40-64	166	90	32.6608	Obese	0	0	0	0
	0	0	1																																				0	58	40-64	162	61	23.2434	Normal weight	0	1	0	1
	0	0	1																																				1	60	40-64	183	86	25.6801	Overweight	0	1	0	1
	0	0	1																																				0	37	18-39	175	64	20.898	Normal weight	0	1	0	1
	0	0	1																																				0	54	40-64	165	70	25.7117	Overweight	1	1	0	1
	0	0	1																																				0	19	18-39	158	58	23.2335	Normal weight	0	1	0	1
	0	0	1																																				1	57	40-64	169	80	28.0102	Overweight	0	1	0	1
	0	0	1																																				0	47	40-64	159	60	23.7332	Normal weight	1	1	0	1
	0	0	1																																				0	22	18-39	157	50	20.2848	Normal weight	0	1	0	1
	0	0	1																																				1	19	18-39	171	68.9	23.5628	Normal weight	0	1	0	1
	0	0	1																																				1	85	65+	178	90	28.4055	Overweight	1	1	2	0
	0	0	1																																				0	80	65+	165	90	33.0579	Obese	0	1	2	0
	0	0	1																																				1	44	40-64	175	78	25.4694	Overweight	0	1	0	0
	0	0	1																																				1	82	65+	160	69	26.9531	Overweight	0	1	0	0
	0	0	1																																				0	54	40-64	169	66	23.1084	Normal weight	0		0	0
	0	0	1																																				0	29	18-39	162	72	27.4348	Overweight	1	1	0	0
	0	0	1																																				0	12	0-17	161	65	25.0762	Overweight	0	0	0	0
	0	0	1																																				0	56	40-64	163	55	20.7008	Normal weight	0	1	0	1
	0	0	1																																				1	52	40-64	192	98	26.5842	Overweight	0	1	0	0
	0	0	1																																				0	42	40-64	164	48	17.8465	Underweight	0	1	0	0
	0	0	1																																				0	76	65+	160	62	24.2187	Normal weight	0	1	0	1
	0	0	1																																				0	59	40-64	160	55	21.4844	Normal weight	1	1	0	1
	0	0	1																																				1	52	40-64	180	97	29.9383	Overweight	0	1	0	1
	0	0	1																																				0	17	0-17	135	38	20.8505	Normal weight	0	0	0	1
	0	0	1																																				0	30	18-39	170	65	22.4913	Normal weight	1	0	0	0
	0	0	1																																				1	34	18-39	179	78	24.3438	Normal weight	0	1	0	0
	0	0	1																																				1	29	18-39	177	69	22.0243	Normal weight	0	1	0	1
	0	0	1																																				0	54	40-64	167	72	25.8166	Overweight	1	0	2	0
	0	0	1																																				0	32	18-39	164	72	26.7698	Overweight	0	1	0	0
	0	0	1																																				0	64	40-64	165	70	25.7117	Overweight	0	1	0	0
	0	0	1																																				1	65	65+	177	70	22.3435	Normal weight	0	0	0
	0	0	1																																				0	63	40-64	166	80	29.0318	Overweight	0	0	0
	0	0	1																																				0	64	40-64	163	60	22.5827	Normal weight	0	0	0	1
	0	0	1																																				0	60	40-64	163	53	19.9481	Normal weight	0	1	0	1
	0	0	1																																				1	57	40-64	175	80	26.1224	Overweight	0	1	0	0
	0	0	1																																				1	29	18-39	170	51	17.6471	Underweight	0	1	0	0
	0	0	1																																				1	32	18-39	178	78	24.6181	Normal weight	0	1	0	1
	0	0	1																																				1	31	18-39	170	71	24.5675	Normal weight	0	1	0	0
	0	0	1																																				0	23	18-39	161	75	28.9341	Overweight	0	1	0	1
	0	0	1																																				0	28	18-39	170	75	25.9516	Overweight	1	1	0	0
	0	0	1																																				0	47	40-64	163	88	33.1213	Obese	0	0	0	1
	0	0	1																																				0	38	18-39	171	60	20.5191	Normal weight	1	0	0	1
	0	0	1																																				0	23	18-39	166	63	22.8625	Normal weight	0	1	1	0
	0	0	1																																				0	34	18-39	172	72	24.3375	Normal weight	0	0	0	1
	0	0	1																																				0	80	65+	160	65	25.3906	Overweight	0	1	0	0
	0	0	1																																				1	70	65+	180	98	30.2469	Obese	0	0	0	0
	0	0	1																																				0	66	65+	165	67	24.6097	Normal weight	0	0	0	0
	0	0	1																																				0	25	18-39	174	60	19.8177	Normal weight	0	1	0	0
	0	0	1																																				1	15	0-17	180	75	23.1481	Normal weight	0	1	0	0
	0	0	1																																				1	40	40-64	180	80	24.6914	Normal weight	1	1	0	0
	0	0	1																																				1	40	40-64	179	94	29.3374	Overweight	0	1	0	0
	0	0	1																																				0	11	0-17	161	47	18.132	Underweight	0	0	0	0
	0	0	1																																				0	56	40-64	165	93	34.1598	Obese	0	0	0	1
	0	0	1																																				1	58	40-64	174	115	37.9839	Obese	0	0	0	0
	0	0	1																																				0	33	18-39	174	99	32.6992	Obese	0	1	0	0
	0	0	1																																				0	60	40-64	157	52	21.0962	Normal weight	0	0	0	1
	0	0	1																																				0	44	40-64	160	67	26.1719	Overweight	1	1	0	0
	0	0	1																																				0	49	40-64	163	90	33.8741	Obese	0	0	0	0
	0	0	1																																				0	54	40-64	162	67	25.5296	Overweight	0	1	0	1
	0	0	1																																				1	21	18-39	172	76	25.6896	Overweight	0	1	0	1
	0	0	1																																				0	61	40-64	165	84	30.854	Obese	0	0	0	1
	0	0	1																																				0	73	65+	162	99	37.7229	Obese	0
	0	0	1																																				1	81	65+	174	62	20.4783	Normal weight	1	0	0	0
	0	0	1																																				0	37	18-39	157	55	22.3133	Normal weight	0	1	0	0
	0	0	1																																				1	43	40-64	185	69	20.1607	Normal weight	1	1	0	0
	0	0	1																																				1	57	40-64	168	74	26.2188	Overweight	0	1	0	0
	0	0	1																																				1	58	40-64	182	82	24.7555	Normal weight	0	1	0	0
	0	0	1																																				0	57	40-64	160	58	22.6562	Normal weight	0	1	0	0
	0	0	1																																				0	30	18-39	162	60	22.8624	Normal weight	0	1	0	0
	0	0	1																																				0	69	65+	154	66	27.8293	Overweight	0	0	0	0
	0	0	1																																				0	34	18-39	158	53	21.2306	Normal weight	0	0	0	0
	0	0	1																																				0	58	40-64	162	70	26.6728	Overweight	0	0	0	0
	0	0	1																																				1	46	40-64	174	76	25.1024	Overweight	0	1	0	1
	0	0	1																																				0	40	40-64	175	54	17.6327	Underweight	0	1	0	1
	0	0	1																																				0	56	40-64	170	74	25.6055	Overweight	0	0	0	0
	0	0	1																																				0	40	40-64	168	61	21.6128	Normal weight	0	1	0	0
	0	0	1																																				1	41	40-64	185	87	25.42	Overweight	0	1	0	0
	0	0	1																																				0	76	65+	170	85	29.4118	Overweight	0	0	0	0
	0	0	1																																				0	61	40-64	165	72	26.4463	Overweight	0	1	0	0
	0	0	1																																				0	14	0-17	156	47	19.313	Normal weight	0	0	0	0
	0	0	1																																				0	49	40-64	170	62	21.4533	Normal weight	0	1	0	0
	0	0	1																																				0	56	40-64	165	89	32.6905	Obese	1	0	0	0
	0	0	1																																				1	59	40-64	178	98	30.9304	Obese	0	0	0	0
	0	0	1																																				0	60	40-64	160	61	23.8281	Normal weight	0	0	0	0
	0	0	1																																				1	60	40-64	178	88	27.7743	Overweight	0	0	0	0
	0	0	1																																				0	27	18-39	167	66	23.6652	Normal weight	0	0	0	0
	0	0	1																																				1	72	65+	184	84	24.811	Normal weight	0	0	0	0
	0	0	1																																				0	63	40-64	163	73	27.4756	Overweight	0	0	0	0
	0	0	1																																				1	54	40-64	172	85	28.7317	Overweight	0	0	0	0
	0	0	1																																				0	58	40-64	165	70	25.7117	Overweight	0	0	0	0
	0	0	1																																				0	55	40-64	165	86	31.5886	Obese	0	1	0	0
	0	0	1																																				1	59	40-64	182	88	26.5668	Overweight	0	1	0	0
	0	0	1																																				1	20	18-39	175	60	19.5918	Normal weight	0	1	0	0
	0	0	1																																				1	5	0-17	110	17	14.0496	Underweight	0	0	0	0
	0	0	1																																				0	54	40-64	157	79	32.05	Obese	0	1	0	0
	0	0	1																																				1	81	65+	178	85	26.8274	Overweight	0	1	0	0
	0	0	1																																				1	53	40-64	182	84	25.3593	Overweight	0	1	0	0
	0	0	1																																				0	51	40-64	173	55	18.3768	Underweight	0	1	0	0
	0	0	1																																				1	52	40-64	185	83	24.2513	Normal weight	0	1	0	0
	0	0	1																																				1	50	40-64	193	120	32.2156	Obese	0	1	0	0
[truncated: 36 more columns]
